# Supplementary material for: Phospho-aspirin (MDC-22) inhibits breast cancer in preclinical animal models: an effect mediated by EGFR inhibition, p53 acetylation and oxidative stress
Source: BMC Cancer. 2014 Feb 28;14:141. doi: 10.1186/1471-2407-14-141 (PMC3941604; doi:10.1186/1471-2407-14-141)
Supplement: Additional file 1: Table S1 — Antibody microarray analysis on phosphor-aspirin treated MDA-MB-231 cells. TNBC MDA-MB-231 cells treated with vehicle or PA-2 1.5 × IC50 for 2 h were performed antibody microarray analysis by Kinexus (Vancouver, CA). [file 1471-2407-14-141-S1.xls]

## Sheet: Original Data
KinexTM Antibody Microarray Data Report for Order 2080
SAMPLE DETAILS
Sample IDs:		Control ID: Ctr (Kinexus ID 13125), Treated ID: P-A II (Kinexus ID 13126)
Array barcode:		K010902157
Date of report:		2009-05-19
Serial No.	Meta Row	Meta Column	Row	Column	AntibodyCodes	Target Protein Name	Phospho Site (Human)	Target Protein ID Code	Full Target Protein Name	Refseq	Swiss-prot Link	Control Average	Control % Range (Error range)	Treated Average	Treated % Range (Error range)	Treated Average/Control Average (Fold Change)	Log2(Treated Average/Control Average)	% CFC	Flag-Control	Signal Median-Control	Background Median-Control	Signal/Noise Ratio (S/N)-Control	Net Signal Median-Control	Normalized Net Signal Median-Control	Flag-Treated	Signal Median-Treated	Background Median-Treated	Signal/Noise Ratio (S/N)-Treated	Net Signal Median-Treated	Normalized Net Signal Median-Treated
3	1	1	1	3	NN001	14-3-3 z	Pan-specific	NN001	14-3-3 protein zeta (cross-reacts with other isoforms)	NP_003397	P63104								0	3343	1284	2.60358	2059	2022.7	0	3295	1237	2.6637	2058	2095.61
4	1	1	1	4	NN001	14-3-3 z	Pan-specific	NN001	14-3-3 protein zeta (cross-reacts with other isoforms)	NP_003397	P63104	1480.92	36.5837	1605.31	30.5423	1.08399	0.116357	8.39943	0	2259	1303	1.73369	956	939.145	0	2306	1211	1.90421	1095	1115.01
5	1	1	1	5	PN001	4E-BP1	S65	PN001	Eukaryotic translation initiation factor 4E binding protein 1 (PHAS1)	NP_004086	Q13541								0	2358	1207	1.9536	1151	1130.71	0	2825.5	1235	2.28785	1590.5	1619.57
6	1	1	1	6	PN001	4E-BP1	S65	PN001	Eukaryotic translation initiation factor 4E binding protein 1 (PHAS1)	NP_004086	Q13541	1174.42	3.72229	1490.75	8.64071	1.26935	0.344091	26.9351	0	2691	1451	1.85458	1240	1218.14	0	2565	1227.5	2.08961	1337.5	1361.94
7	1	1	1	7	PN114	4E-BP1	T45	PN114	Eukaryotic translation initiation factor 4E binding protein 1 (PHAS1)	NP_004086	Q13541								2	1572	1747	0.899828	1	0.982369	0	2889	1284	2.25	1605	1634.33
8	1	1	1	8	PN114	4E-BP1	T45	PN114	Eukaryotic translation initiation factor 4E binding protein 1 (PHAS1)	NP_004086	Q13541	298.149	99.6705	1514.94	7.88103	5.08115	2.34515	408.115	2	2377	1771	1.34218	606	595.316	0	2623.5	1253	2.09377	1370.5	1395.55
9	1	1	1	9	NK001	Abl	Pan-specific	NK001	Abelson proto-oncogene-encoded protein-tyrosine kinase	NP_005148	P00519								1	2887	1665	1.73393	1222	1200.46	0	3319	1233	2.69181	2086	2124.12
10	1	1	1	10	NK001	Abl	Pan-specific	NK001	Abelson proto-oncogene-encoded protein-tyrosine kinase	NP_005148	P00519	1531.76	21.629	1841.04	15.3761	1.20191	0.265332	20.1913	1	3561.5	1665	2.13904	1896.5	1863.06	0	2755	1225	2.24898	1530	1557.96
11	1	1	2	1	PN002	AcCoA carboxylase	S80	PN002	Acetyl coenzyme A carboxylase	NP_000655	Q13085								1	3127	1304.5	2.39709	1822.5	1790.37	0	4308	1149	3.74935	3159	3216.73
12	1	1	2	2	PN002	AcCoA carboxylase	S80	PN002	Acetyl coenzyme A carboxylase	NP_000655	Q13085	1674.2	6.93854	3265.35	1.48905	1.95039	0.963765	95.0393	1	2879	1293	2.2266	1586	1558.04	0	4454	1199.5	3.71321	3254.5	3313.98
13	1	1	2	3	NN135-1	Acetylated Lysine	Pan-specific	NN135-1											0	2912	1339	2.17476	1573	1545.27	0	6642.5	1220	5.44467	5422.5	5521.6
14	1	1	2	4	NN135-1	Acetylated Lysine	Pan-specific	NN135-1				1562.46	1.10028	6029.97	8.43078	3.85928	1.94833	285.928	0	2957	1349	2.19199	1608	1579.65	3	7659	1238	6.18659	6421	6538.34
15	1	1	2	5	NN135-2	Acetylated Lysine	Pan-specific	NN135-2											0	2307.5	1306	1.76685	1001.5	983.843	0	2119	1218.5	1.73902	900.5	916.957
16	1	1	2	6	NN135-2	Acetylated Lysine	Pan-specific	NN135-2				1369.67	28.1693	1773.07	48.2843	1.29453	0.372424	29.4526	0	3369	1582	2.12958	1787	1755.49	0	3828	1246	3.07223	2582	2629.19
17	1	1	2	7	NK002	ACK1	Pan-specific	NK002	Activated p21cdc42Hs protein-serine kinase	NP_005772	Q07912								2	1563	1575	0.992381	1	0.982369	0	2075	1236.5	1.67812	838.5	853.824
18	1	1	2	8	NK002	ACK1	Pan-specific	NK002	Activated p21cdc42Hs protein-serine kinase	NP_005772	Q07912	222.261	99.558	1203.86	29.0759	5.4164	2.43734	441.64	2	2199	1747.5	1.25837	451.5	443.54	0	2774	1248	2.22276	1526	1553.89
19	1	1	2	9	PN003-PN004	Adducin a	S726	PN003-PN004	Adducin alpha (ADD1)	NP_058432	P35611								0	2690	1671	1.60981	1019	1001.03	0	3808.5	1258.5	3.02622	2550	2596.6
20	1	1	2	10	PN003-PN004	Adducin a	S726	PN003-PN004	Adducin alpha (ADD1)	NP_058432	P35611	951.425	5.21425	2182.93	18.9504	2.29438	1.1981	129.438	0	2475	1557	1.5896	918	901.815	0	3009	1271.5	2.3665	1737.5	1769.25
21	1	1	3	1	NN002	AIF	Pan-specific	NN002	Apoptosis inducing factor (programed cell death protein 8 (PDCD8))	NP_004199	O95831								0	2401	1285	1.86848	1116	1096.32	0	2006	1141	1.75811	865	880.808
22	1	1	3	2	NN002	AIF	Pan-specific	NN002	Apoptosis inducing factor (programed cell death protein 8 (PDCD8))	NP_004199	O95831	1047.21	4.69043	845.168	4.21687	0.80707	-0.309234	-19.293	0	2277	1261	1.80571	1016	998.087	0	1966	1171	1.67891	795	809.529
23	1	1	3	3	NN003	AK2	Pan-specific	NN003	Adenylate kinase 2	NP_001616	P54819								0	3206.5	1300	2.46654	1906.5	1872.89	0	2382	1195	1.99331	1187	1208.69
24	1	1	3	4	NN003	AK2	Pan-specific	NN003	Adenylate kinase 2	NP_001616	P54819	2588.54	27.6471	1814.57	33.3895	0.700999	-0.512516	-29.9001	0	4781.5	1418	3.372	3363.5	3304.2	0	3599	1222	2.94517	2377	2420.44
25	1	1	3	5	NK003	ALK	Pan-specific	NK003	Anaplastic lymphoma kinase	AAB71619	Q9UM73								1	3747	1475	2.54034	2272	2231.94	0	4102.5	1223	3.35446	2879.5	2932.12
26	1	1	3	6	NK003	ALK	Pan-specific	NK003	Anaplastic lymphoma kinase	AAB71619	Q9UM73	1978	12.8383	2886.56	1.57862	1.45933	0.545306	45.933	0	3283	1528	2.14856	1755	1724.06	0	4012	1222	3.28314	2790	2840.99
27	1	1	3	7	NK004	ALS2CR7 (PFTAIRE2)	Pan-specific	NK004	Amyotrophic lateral sclerosis 2 chromosomal region candidate gene protein-serine kinase 7	NP_631897	Q96Q40								0	4932.5	1770	2.78672	3162.5	3106.74	0	1969.5	1232.5	1.59797	737	750.469
28	1	1	3	8	NK004	ALS2CR7 (PFTAIRE2)	Pan-specific	NK004	Amyotrophic lateral sclerosis 2 chromosomal region candidate gene protein-serine kinase 7	NP_631897	Q96Q40	2472.38	25.6581	832.44	9.84709	0.336696	-1.57048	-66.3304	0	3574	1703	2.09865	1871	1838.01	0	2134	1236	1.72654	898	914.411
29	1	1	3	9	PK002	AMPKa1/2	T174/T172	PK002	5'-AMP-activated protein kinase subunit alpha 1/2	NP_006242	Q13131								0	1957	1532	1.27742	425	417.507	0	2148.5	1233	1.7425	915.5	932.231
30	1	1	3	10	PK002	AMPKa1/2	T174/T172	PK002	5'-AMP-activated protein kinase subunit alpha 1/2	NP_006242	Q13131	766.739	45.5477	802.401	16.1802	1.04651	0.065587	4.65107	0	2730	1594	1.71267	1136	1115.97	0	1894.5	1234	1.53525	660.5	672.571
31	1	1	4	1	NK005	AMPKb	Pan-specific	NK005	5'-AMP-activated protein kinase subunit beta 1	NP_006244	Q9Y478								0	4891	1377.5	3.55064	3513.5	3451.55	0	2794.5	1172	2.38439	1622.5	1652.15
32	1	1	4	2	NK005	AMPKb	Pan-specific	NK005	5'-AMP-activated protein kinase subunit beta 1	NP_006244	Q9Y478	3906.39	11.6434	1458.93	13.2438	0.373473	-1.42092	-62.6527	3	5832.5	1393	4.18701	4439.5	4361.23	0	2424	1181	2.0525	1243	1265.72
33	1	1	4	3	NK006	ANKRD3	Pan-specific	NK006	Ankyrin repeat domain protein-serine kinase 3 (RIPK4, DIK)	NP_065690	P57078								0	3768	1394	2.70301	2374	2332.14	0	4725	1197	3.94737	3528	3592.47
34	1	1	4	4	NK006	ANKRD3	Pan-specific	NK006	Ankyrin repeat domain protein-serine kinase 3 (RIPK4, DIK)	NP_065690	P57078	2777.16	16.0241	3223.86	11.434	1.16085	0.215179	16.0848	0	4751.5	1471.5	3.22902	3280	3222.17	0	4004	1200	3.33667	2804	2855.24
35	1	1	4	5	NN004	APG1	Pan-specific	NN004	Hsp 70-related heat shock protein 1 (osmotic stress protein 94 (OSP94))	NP_055093	O95757								0	2154.5	1434.5	1.50192	720	707.306	0	2064	1213	1.70157	851	866.552
36	1	1	4	6	NN004	APG1	Pan-specific	NN004	Hsp 70-related heat shock protein 1 (osmotic stress protein 94 (OSP94))	NP_055093	O95757	1155.27	38.7755	1290.92	32.8732	1.11742	0.160172	11.7421	0	3071	1439	2.13412	1632	1603.23	0	2906.5	1222	2.37848	1684.5	1715.28
37	1	1	4	7	NN122	APG2	Pan-specific	NN122	Hsp 70-related heat shock protein 4 (HSP70RY)	BAA75062	P34932								2	1187.5	1623	0.73167	1	0.982369	0	1974	1219	1.61936	755	768.798
38	1	1	4	8	NN122	APG2	Pan-specific	NN122	Hsp 70-related heat shock protein 4 (HSP70RY)	BAA75062	P34932	1.96474	50	1015.98	24.3297	517.109	9.01432	51610.9	2	1548	1545	1.00194	3	2.94711	0	2455.5	1215	2.02099	1240.5	1263.17
39	1	1	4	9	NN121	Arrestin b	Pan-specific	NN121	Arrestin beta	NP_004032	P49407								1	1978	1591	1.24324	387	380.177	0	2952.5	1225	2.4102	1727.5	1759.07
40	1	1	4	10	NN121	Arrestin b	Pan-specific	NN121	Arrestin beta	NP_004032	P49407	726.953	47.7027	1800.06	2.27691	2.47616	1.30811	147.616	1	2816.5	1723.5	1.63417	1093	1073.73	0	3050	1242	2.45572	1808	1841.04
41	1	1	5	1	PN005	Arrestin b1	S412	PN005	Arrestin beta 1	NP_004032	P49407								0	4235	1410.5	3.00248	2824.5	2774.7	0	4284	1160.5	3.69151	3123.5	3180.58
42	1	1	5	2	PN005	Arrestin b1	S412	PN005	Arrestin beta 1	NP_004032	P49407	2995.98	7.38585	3255.68	2.30667	1.08668	0.119931	8.66826	0	4665.5	1390.5	3.35527	3275	3217.26	0	4447	1176	3.78146	3271	3330.78
43	1	1	5	3	NK007-1	ASK1 (MAP3K5)	Pan-specific	NK007-1	Apoptosis signal regulating protein-serine kinase	NP_005914	Q99683								0	1798.5	1337.5	1.34467	461	452.872	0	2031	1173	1.73146	858	873.68
44	1	1	5	4	NK007-1	ASK1 (MAP3K5)	Pan-specific	NK007-1	Apoptosis signal regulating protein-serine kinase	NP_005914	Q99683	413.332	9.56625	908.301	3.81166	2.19751	1.13587	119.751	1	1888.5	1508	1.25232	380.5	373.792	0	2086	1160	1.79828	926	942.923
45	1	1	5	5	NK007-2	ASK1 (MAP3K5)	Pan-specific	NK007-2	Apoptosis signal regulating protein-serine kinase	NP_005914	Q99683								1	4221	1549.5	2.7241	2671.5	2624.4	1	4231	1220.5	3.46661	3010.5	3065.52
46	1	1	5	6	NK007-2	ASK1 (MAP3K5)	Pan-specific	NK007-2	Apoptosis signal regulating protein-serine kinase	NP_005914	Q99683	2675.73	1.91831	3300.74	7.12633	1.23359	0.302857	23.3585	1	4228	1452	2.91185	2776	2727.06	1	4703	1230.5	3.82202	3472.5	3535.96
47	1	1	5	7	PK118	ASK1 (MAP3K5)	S966	PK118	Apoptosis signal regulating protein-serine kinase	NP_005914	Q99683								0	3022	1645	1.83708	1377	1352.72	0	3085.5	1242	2.4843	1843.5	1877.19
48	1	1	5	8	PK118	ASK1 (MAP3K5)	S966	PK118	Apoptosis signal regulating protein-serine kinase	NP_005914	Q99683	1337	1.17561	1509.59	24.3508	1.12909	0.175155	12.9086	0	2976	1631	1.82465	1345	1321.29	0	2341.5	1220	1.91926	1121.5	1142
49	1	1	5	9	PN006-2	ATF2	T71	PN006-2	Activating transcription factor 2 (CRE-BP1)	NP_001871	P15336								0	2617	1654	1.58222	963	946.022	0	2901	1218.5	2.3808	1682.5	1713.25
50	1	1	5	10	PN006-2	ATF2	T71	PN006-2	Activating transcription factor 2 (CRE-BP1)	NP_001871	P15336	1001.28	5.51876	2639.11	35.0825	2.63574	1.39821	163.574	0	2623.5	1548	1.69477	1075.5	1056.54	0	4747	1246	3.80979	3501	3564.98
51	1	1	6	1	PN006-3	ATF2	T69/T71	PN006-3	Activating transcription factor 2 (CRE-BP1)	NP_001871	P15336								0	3073	1370.5	2.24225	1702.5	1672.48	0	4303	1145.5	3.75644	3157.5	3215.2
52	1	1	6	2	PN006-3	ATF2	T69/T71	PN006-3	Activating transcription factor 2 (CRE-BP1)	NP_001871	P15336	2589.28	35.4074	3372.78	4.67205	1.30259	0.381388	30.2595	0	5058.5	1489.5	3.39611	3569	3506.08	3	4652	1185	3.92574	3467	3530.36
55	1	1	6	5	PN123	ATF2	T69	PN123	Activating transcription factor 2 (CRE-BP1)	NP_001871	P15336								0	3187.5	1611	1.97858	1576.5	1548.71	3	6727	1226	5.48695	5501	5601.53
56	1	1	6	6	PN123	ATF2	T69	PN123	Activating transcription factor 2 (CRE-BP1)	NP_001871	P15336	1526.85	1.43156	4004.37	39.8856	2.62264	1.39102	162.264	0	2977	1445	2.06021	1532	1504.99	0	3586	1222	2.93453	2364	2407.2
57	1	1	6	7	PK115	ATM	S1981	PK115	Ataxia telangiectasia mutated	NP_000042	Q13315								0	3186	1534	2.07692	1652	1622.87	0	2580.5	1215	2.12387	1365.5	1390.45
58	1	1	6	8	PK115	ATM	S1981	PK115	Ataxia telangiectasia mutated	NP_000042	Q13315	1745.92	7.0474	1408.02	1.24751	0.806465	-0.310316	-19.3535	0	3511	1608.5	2.18278	1902.5	1868.96	0	2618	1218	2.14943	1400	1425.59
59	1	1	6	9	NK008-1	Aurora A (AIK)	Pan-specific	NK008-1	Aurora Kinase A (serine/threonine protein kinase 6)	NP_940835	O14965								0	3157.5	1536	2.05566	1621.5	1592.91	0	2053	1206	1.70232	847	862.479
60	1	1	6	10	NK008-1	Aurora A (AIK)	Pan-specific	NK008-1	Aurora Kinase A (serine/threonine protein kinase 6)	NP_940835	O14965	2523.95	36.8882	828.876	4.05405	0.328404	-1.60646	-67.1596	0	4952	1435	3.45087	3517	3454.99	0	1989	1208	1.64652	781	795.273
61	1	1	7	1	NK008-2	Aurora A (AIK)	Pan-specific	NK008-2	Aurora Kinase A (serine/threonine protein kinase 6)	NP_940835	O14965								0	2152	1355	1.58819	797	782.948	0	2503.5	1132	2.21157	1371.5	1396.56
62	1	1	7	2	NK008-2	Aurora A (AIK)	Pan-specific	NK008-2	Aurora Kinase A (serine/threonine protein kinase 6)	NP_940835	O14965	852.451	8.15327	1429.91	2.33221	1.67741	0.746238	67.7414	0	2571.5	1633	1.57471	938.5	921.954	0	2602	1165	2.23348	1437	1463.26
63	1	1	7	3	NK193	Aurora B (AIM-1)	Pan-specific	NK193	Aurora Kinase B (serine/threonine protein kinase 12)	NP_004208	Q96GD4								0	4565.5	1552	2.94169	3013.5	2960.37	0	2550	1179	2.16285	1371	1396.06
64	1	1	7	4	NK193	Aurora B (AIM-1)	Pan-specific	NK193	Aurora Kinase B (serine/threonine protein kinase 12)	NP_004208	Q96GD4	2254.54	31.3072	1677.86	16.7956	0.744216	-0.426207	-25.5784	0	3189.5	1613	1.97737	1576.5	1548.71	0	3126.5	1202	2.60108	1924.5	1959.67
65	1	1	7	5	NK009	Aurora C (AIK3)	Pan-specific	NK009	Aurora Kinase C (serine/threonine-protein kinase 13)	NP_003151	Q9UQB9								0	2673.5	1641	1.62919	1032.5	1014.3	0	2393	1202	1.99085	1191	1212.77
66	1	1	7	6	NK009	Aurora C (AIK3)	Pan-specific	NK009	Aurora Kinase C (serine/threonine-protein kinase 13)	NP_003151	Q9UQB9	930.304	9.02851	1268.52	4.39494	1.36355	0.447368	36.3551	0	2341	1479.5	1.58229	861.5	846.311	0	2509.5	1209	2.07568	1300.5	1324.27
67	1	1	7	7	NK010	Axl	Pan-specific	NK010	Axl proto-oncogene-encoded protein-tyrosine kinase	NP_001690	P30530								0	2687.5	1378	1.95029	1309.5	1286.41	0	1862	1196	1.55686	666	678.171
68	1	1	7	8	NK010	Axl	Pan-specific	NK010	Axl proto-oncogene-encoded protein-tyrosine kinase	NP_001690	P30530	1226.49	4.88586	710.501	4.55034	0.579297	-0.787624	-42.0703	0	2637.5	1450	1.81897	1187.5	1166.56	0	1924.5	1195	1.61046	729.5	742.832
69	1	1	7	9	PK045-PN007	B23 (NPM)	S4	PK045-PN007	B23 (nucleophosmin, numatrin, nucleolar protein NO38)	NP_002511	P06748								0	3029	1572	1.92684	1457	1431.31	0	2334	1230	1.89756	1104	1124.18
70	1	1	7	10	PK045-PN007	B23 (NPM)	S4	PK045-PN007	B23 (nucleophosmin, numatrin, nucleolar protein NO38)	NP_002511	P06748	1383.18	3.48011	1109.41	1.33089	0.802075	-0.318191	-19.7925	0	2683	1324	2.02644	1359	1335.04	0	2285	1210	1.88843	1075	1094.65
71	1	1	8	1	PN008	B23 (NPM)	T199	PN008	B23 (nucleophosmin, numatrin, nucleolar protein NO38)	NP_002511	P06748								0	2687	1557	1.72575	1130	1110.08	0	3609.5	1129	3.19708	2480.5	2525.83
72	1	1	8	2	PN008	B23 (NPM)	T199	PN008	B23 (nucleophosmin, numatrin, nucleolar protein NO38)	NP_002511	P06748	1167.05	4.88215	2212.46	14.1641	1.89576	0.922777	89.5761	0	2871	1625	1.76677	1246	1224.03	0	3031	1166	2.59949	1865	1899.08
73	1	1	8	3	PN009	B23 (NPM)	T234	PN009	B23 (nucleophosmin, numatrin, nucleolar protein NO38)	NP_002511	P06748								0	3069.5	1566	1.96009	1503.5	1476.99	0	2985	1192	2.50419	1793	1825.77
74	1	1	8	4	PN009	B23 (NPM)	T234	PN009	B23 (nucleophosmin, numatrin, nucleolar protein NO38)	NP_002511	P06748	1387.6	6.44248	1946.43	6.19932	1.40274	0.488244	40.2737	0	2974	1652.5	1.7997	1321.5	1298.2	0	3237	1207	2.68186	2030	2067.1
75	1	1	8	5	PN010	Bad	S75	PN010	Bcl2-antagonist of cell death protein	NP_004313	Q92934								0	3192	1642	1.94397	1550	1522.67	0	3671	1222	3.00409	2449	2493.76
76	1	1	8	6	PN010	Bad	S75	PN010	Bcl2-antagonist of cell death protein	NP_004313	Q92934	1434.26	6.16438	2497.32	0.142712	1.74119	0.800075	74.1191	0	2912	1542	1.88846	1370	1345.85	0	3700	1244	2.97428	2456	2500.88
77	1	1	8	7	PN011	Bad	S91	PN011	Bcl2-antagonist of cell death protein	NP_004313	Q92934								0	3004	1284	2.33956	1720	1689.68	0	5401	1257	4.29674	4144	4219.73
78	1	1	8	8	PN011	Bad	S91	PN011	Bcl2-antagonist of cell death protein	NP_004313	Q92934	1585.79	6.55103	4231.7	0.282741	2.66851	1.41603	166.851	0	2943.5	1435	2.05122	1508.5	1481.9	0	5408.5	1241	4.35818	4167.5	4243.66
79	1	1	8	9	NN000	Bak	Pan-specific	NN000	Bcl2 homologous antagonist/killer (BCK2L7)	NP_001179	Q16611								0	2261	1485.5	1.52205	775.5	761.827	0	2455.5	1222	2.00941	1233.5	1256.04
80	1	1	8	10	NN000	Bak	Pan-specific	NN000	Bcl2 homologous antagonist/killer (BCK2L7)	NP_001179	Q16611	1631.47	53.3042	1240	1.29337	0.760054	-0.395827	-23.9946	0	3902	1356	2.87758	2546	2501.11	0	2396	1194	2.0067	1202	1223.97
81	1	1	9	1	NN005	Bax	Pan-specific	NN005	Apoptosis regulator Bcl2-associated X protein	NP_620116	Q07812								0	2644	1532	1.72585	1112	1092.39	0	2584	1109.5	2.32898	1474.5	1501.45
82	1	1	9	2	NN005	Bax	Pan-specific	NN005	Apoptosis regulator Bcl2-associated X protein	NP_620116	Q07812	976.229	11.8994	1622.37	7.45332	1.66187	0.732808	66.187	0	2389	1513.5	1.57846	875.5	860.064	0	2840	1128	2.51773	1712	1743.29
83	1	1	9	3	NN006	Bcl2	Pan-specific	NN006	B-cell lymphoma protein 2 alpha	NP_000624	P10415								0	2874.5	1620	1.77438	1254.5	1232.38	0	1901	1162	1.63597	739	752.505
84	1	1	9	4	NN006	Bcl2	Pan-specific	NN006	B-cell lymphoma protein 2 alpha	NP_000624	P10415	1839.98	33.0219	395.091	90.4639	0.214726	-2.21943	-78.5274	0	4176.5	1685	2.47864	2491.5	2447.57	2	1198	1161	1.03187	37	37.6762
85	1	1	9	5	NN007	Bcl-xL	Pan-specific	NN007	Bcl2-like protein 1	NP_612815	Q07817								0	15611.5	1620.5	9.63376	13991	13744.3	0	14056	1209	11.6261	12847	13081.8
86	1	1	9	6	NN007	Bcl-xL	Pan-specific	NN007	Bcl2-like protein 1	NP_612815	Q07817	12202	12.6399	13158.2	0.580406	1.07836	0.108838	7.83594	0	12351.5	1500.5	8.23159	10851	10659.7	0	14220	1223	11.6271	12997	13234.5
87	1	1	9	7	NN008	Bcl-xS/L	Pan-specific	NN008	Bcl-xS/L	NP_612815	Q07817								0	3132.5	1366	2.29319	1766.5	1735.36	0	5047	1212	4.16419	3835	3905.09
88	1	1	9	8	NN008	Bcl-xS/L	Pan-specific	NN008	Bcl-xS/L	NP_612815	Q07817	1680.83	3.24372	3559.89	9.6968	2.11793	1.08266	111.793	0	3010	1354.5	2.22222	1655.5	1626.31	0	4375.5	1218.5	3.59089	3157	3214.69
89	1	1	9	9	NN009	Bid	Pan-specific	NN009	BH3 interacting domain death agonist	NP_001187	P55957								0	2840.5	1361	2.08707	1479.5	1453.42	3	4317	1243	3.47305	3074	3130.18
90	1	1	9	10	NN009	Bid	Pan-specific	NN009	BH3 interacting domain death agonist	NP_001187	P55957	1261.61	15.2034	2389.38	31.0036	1.89392	0.921374	89.3919	0	2426	1337	1.81451	1089	1069.8	0	2834	1215	2.33251	1619	1648.59
91	1	1	10	1	NK011	BLK	Pan-specific	NK011	B lymphoid tyrosine kinase	NP_001706	P51451								0	2140	1448	1.4779	692	679.8	0	2132	1113	1.91554	1019	1037.62
92	1	1	10	2	NK011	BLK	Pan-specific	NK011	B lymphoid tyrosine kinase	NP_001706	P51451	857.854	20.7558	1085.99	4.45382	1.26594	0.340207	26.5939	0	2640	1585.5	1.66509	1054.5	1035.91	0	2258	1144	1.97378	1114	1134.36
93	1	1	10	3	PN013	BLNK	Y84	PN013	B-cell linker protein	NP_037446	O75498								0	3157	1605	1.96698	1552	1524.64	3	5821.5	1197.5	4.86138	4624	4708.5
94	1	1	10	4	PN013	BLNK	Y84	PN013	B-cell linker protein	NP_037446	O75498	1534.71	0.656105	3081.56	52.7964	2.00791	1.0057	100.791	0	3212.5	1640	1.95884	1572.5	1544.78	0	2607	1178.5	2.21213	1428.5	1454.61
95	1	1	10	5	NK012	BMX (Etk)	Pan-specific	NK012	Bone marrow X protein-tyrosine kinase	NP_001712	P51813								2	2040.5	1585	1.28738	455.5	447.469	0	3024	1226.5	2.46555	1797.5	1830.35
96	1	1	10	6	NK012	BMX (Etk)	Pan-specific	NK012	Bone marrow X protein-tyrosine kinase	NP_001712	P51813	580.826	22.9598	1655.21	10.5814	2.84975	1.51083	184.975	0	2154	1427	1.50946	727	714.182	0	2664	1210.5	2.20074	1453.5	1480.06
97	1	1	10	7	PK003	BMX (Etk)	Y40	PK003	Bone marrow X protein-tyrosine kinase	NP_001712	P51813								0	2156	1326.5	1.62533	829.5	814.875	0	2246	1212	1.85314	1034	1052.9
98	1	1	10	8	PK003	BMX (Etk)	Y40	PK003	Bone marrow X protein-tyrosine kinase	NP_001712	P51813	991.947	17.851	1044.24	0.828864	1.05272	0.0741194	5.27183	0	2405	1215	1.97942	1190	1169.02	0	2238	1221	1.83292	1017	1035.59
99	1	1	10	9	PN014	BRCA1	S1497	PN014	Breast cancer type 1 susceptibility protein	NP_009225	P38398								0	3151	1270	2.4811	1881	1847.84	0	2535.5	1227	2.06642	1308.5	1332.41
100	1	1	10	10	PN014	BRCA1	S1497	PN014	Breast cancer type 1 susceptibility protein	NP_009225	P38398	1840.71	0.386925	1473.19	9.5559	0.800336	-0.321323	-19.9664	0	3223	1356.5	2.37597	1866.5	1833.59	0	2810	1225	2.29388	1585	1613.97
113	1	2	1	3	PN116	BRCA1	S1423	PN116	Breast cancer type 1 susceptibility protein	NP_009225	P38398								0	2578	1465.5	1.75913	1112.5	1092.89	0	3031	1363	2.22377	1668	1698.48
114	1	2	1	4	PN116	BRCA1	S1423	PN116	Breast cancer type 1 susceptibility protein	NP_009225	P38398	951.916	14.8091	1856.32	8.50247	1.95008	0.963536	95.0084	0	2283	1457.5	1.56638	825.5	810.946	0	3332	1354	2.46086	1978	2014.15
115	1	2	1	5	NK013	BRD2	Pan-specific	NK013	Bromodomain-containing protein-serine kinase 2	NP_005095	P25440								0	3850	1500	2.56667	2350	2308.57	0	4415	1342	3.28987	3073	3129.16
116	1	2	1	6	NK013	BRD2	Pan-specific	NK013	Bromodomain-containing protein-serine kinase 2	NP_005095	P25440	2762.18	16.4222	3627.1	13.7282	1.31313	0.393009	31.313	3	4755.5	1482	3.20884	3273.5	3215.79	0	5443.5	1392.5	3.90916	4051	4125.03
117	1	2	1	7	NK014	Btk	Pan-specific	NK014	Bruton's agammaglobulinemia tyrosine kinase	NP_000052	Q06187								0	4900.5	1508.5	3.24859	3392	3332.2	0	2425	1346	1.80163	1079	1098.72
118	1	2	1	8	NK014	Btk	Pan-specific	NK014	Bruton's agammaglobulinemia tyrosine kinase	NP_000052	Q06187	2877.85	15.7877	1093.37	0.488941	0.379927	-1.39621	-62.0073	0	3935	1468	2.68052	2467	2423.51	0	2426.5	1358	1.78682	1068.5	1088.03
119	1	2	1	9	PK004	Btk	Y223	PK004	Bruton's agammaglobulinemia tyrosine kinase	NP_000052	Q06187								0	2822.5	1475.5	1.91291	1347	1323.25	0	3777	1353.5	2.79054	2423.5	2467.79
120	1	2	1	10	PK004	Btk	Y223	PK004	Bruton's agammaglobulinemia tyrosine kinase	NP_000052	Q06187	1403.07	5.68878	3327.72	25.8415	2.37175	1.24595	137.175	0	2991.5	1482	2.01856	1509.5	1482.89	0	5481	1368.5	4.00512	4112.5	4187.66
121	1	2	2	1	NK015	BUB1A	Pan-specific	NK015	BUB1 mitotic checkpoint protein-serine kinase	NP_004327	O43683								0	3143.5	1386	2.26804	1757.5	1726.51	0	2268	1310.5	1.73064	957.5	974.998
122	1	2	2	2	NK015	BUB1A	Pan-specific	NK015	BUB1 mitotic checkpoint protein-serine kinase	NP_004327	O43683	1709.32	1.00575	928.412	5.01782	0.543146	-0.880587	-45.6854	0	3141.5	1419	2.21388	1722.5	1692.13	0	2181	1315	1.65856	866	881.826
123	1	2	2	3	PN015	Caldesmon	S789	PN015	Caldesmon	NP_004333	Q05682								0	2376.5	1427	1.66538	949.5	932.76	0	2744.5	1353	2.02846	1391.5	1416.93
124	1	2	2	4	PN015	Caldesmon	S789	PN015	Caldesmon	NP_004333	Q05682	1003.24	7.0257	1078.86	31.3355	1.07537	0.104838	7.53733	0	2499	1406	1.77738	1093	1073.73	0	2057.5	1330	1.54699	727.5	740.795
125	1	2	2	5	NN136-1	Calnexin	Pan-specific	NN136-1	Calnexin	NP_001019820.1.	P27824								0	5416.5	1509.5	3.58827	3907	3838.12	0	4387	1344	3.26414	3043	3098.61
126	1	2	2	6	NN136-1	Calnexin	Pan-specific	NN136-1	Calnexin	NP_001019820.1.	P27824	3859.73	0.559939	3105.74	0.229508	0.804652	-0.313563	-19.5348	0	5422	1471	3.68593	3951	3881.34	0	4398	1341	3.27964	3057	3112.87
127	1	2	2	7	NN136-2	Calnexin	Pan-specific	NN136-2	Calnexin	NP_001019820.1.	P27824								0	4997	1487	3.36046	3510	3448.12	0	4572.5	1346	3.3971	3226.5	3285.46
128	1	2	2	8	NN136-2	Calnexin	Pan-specific	NN136-2	Calnexin	NP_001019820.1.	P27824	3473.17	0.721256	3226.66	1.82249	0.929025	-0.10621	-7.09748	0	5050	1489	3.39154	3561	3498.22	0	4466	1355	3.29594	3111	3167.85
129	1	2	2	9	NN136-3	Calnexin	Pan-specific	NN136-3	Calnexin	NP_001019820.1.	P27824								0	8244	1484.5	5.55338	6759.5	6640.33	0	6715	1345	4.99257	5370	5468.14
130	1	2	2	10	NN136-3	Calnexin	Pan-specific	NN136-3	Calnexin	NP_001019820.1.	P27824	6626.33	0.21126	5447.26	0.383213	0.822064	-0.282678	-17.7936	0	8230	1499	5.49033	6731	6612.33	0	6646	1317	5.04632	5329	5426.39
131	1	2	3	1	NN137-1	Calreticulin	Pan-specific	NN137-1	Calreticulin	NP_004334.1.	P27797								0	5658	1497	3.77956	4161	4087.64	0	6727	1308	5.14297	5419	5518.03
132	1	2	3	2	NN137-1	Calreticulin	Pan-specific	NN137-1	Calreticulin	NP_004334.1.	P27797	4015.19	1.80439	5513.96	0.0738689	1.37328	0.457621	37.3275	0	5519	1505.5	3.66589	4013.5	3942.74	0	6746	1335	5.05318	5411	5509.89
133	1	2	3	3	NN137-2	Calreticulin	Pan-specific	NN137-2	Calreticulin	NP_004334.1.	P27797								0	3875	1425	2.7193	2450	2406.8	0	3414	1343	2.54207	2071	2108.85
134	1	2	3	4	NN137-2	Calreticulin	Pan-specific	NN137-2	Calreticulin	NP_004334.1.	P27797	2394.77	0.502513	2067.61	1.99458	0.863384	-0.211925	-13.6616	0	3843	1417.5	2.71111	2425.5	2382.74	0	3324	1334	2.49175	1990	2026.37
135	1	2	3	5	NK016-1	CaMK1d	Pan-specific	NK016-1	Calcium/calmodulin-dependent protein-serine kinase 1 delta	NP_003647	Q8IU85								0	6323.5	1482	4.26687	4841.5	4756.14	0	6776	1356	4.99705	5420	5519.05
136	1	2	3	6	NK016-1	CaMK1d	Pan-specific	NK016-1	Calcium/calmodulin-dependent protein-serine kinase 1 delta	NP_003647	Q8IU85	3493.06	36.1597	6099.21	9.51208	1.74609	0.804132	74.6095	0	3777	1507	2.5063	2270	2229.98	3	7909.5	1350	5.85889	6559.5	6679.38
137	1	2	3	7	NK016-2	CaMK1d	Pan-specific	NK016-2	Calcium/calmodulin-dependent protein-serine kinase 1 delta	NP_003647	Q8IU85								0	2493	1491.5	1.67147	1001.5	983.843	0	1988	1321	1.50492	667	679.19
138	1	2	3	8	NK016-2	CaMK1d	Pan-specific	NK016-2	Calcium/calmodulin-dependent protein-serine kinase 1 delta	NP_003647	Q8IU85	961.003	2.37669	775.417	12.4097	0.806883	-0.309569	-19.3117	0	2439	1484	1.64353	955	938.163	0	2154	1298	1.65948	856	871.644
139	1	2	3	9	NK017	CaMK1g	Pan-specific	NK017	Calcium/calmodulin-dependent protein-serine kinase 1 gamma	NP_065172	Q96NX5								3	10791.5	1522.5	7.08801	9269	9105.58	0	3071	1310	2.34427	1761	1793.18
140	1	2	3	10	NK017	CaMK1g	Pan-specific	NK017	Calcium/calmodulin-dependent protein-serine kinase 1 gamma	NP_065172	Q96NX5	8546.61	6.54023	3397.47	47.2201	0.397523	-1.33089	-60.2477	3	9662	1531	6.31091	8131	7987.64	0	6201.5	1289.5	4.80923	4912	5001.77
141	1	2	4	1	PK005-1	CaMK2a	T286	PK005-1	Calcium/calmodulin-dependent protein-serine kinase 2 alpha	NP_741960	Q9UQM7								0	2009.5	1410	1.42518	599.5	588.93	0	1781	1288	1.38276	493	502.01
142	1	2	4	2	PK005-1	CaMK2a	T286	PK005-1	Calcium/calmodulin-dependent protein-serine kinase 2 alpha	NP_741960	Q9UQM7	503.71	16.9186	446.514	12.4287	0.88645	-0.173889	-11.355	0	1852	1426	1.29874	426	418.489	0	1675	1291	1.29744	384	391.018
143	1	2	4	3	PK005-2	CaMK2a	T286	PK005-2	Calcium/calmodulin-dependent protein-serine kinase 2 alpha	NP_741960	Q9UQM7								0	5115.5	1464	3.49419	3651.5	3587.12	0	4049	1317	3.07441	2732	2781.93
144	1	2	4	4	PK005-2	CaMK2a	T286	PK005-2	Calcium/calmodulin-dependent protein-serine kinase 2 alpha	NP_741960	Q9UQM7	3591.3	0.116255	2778.36	0.128276	0.773638	-0.370269	-22.6362	0	5116	1456	3.51374	3660	3595.47	0	4046	1321	3.06283	2725	2774.8
145	1	2	4	5	NK018-1	CAMK2b	Pan-specific	NK018-1	Calcium/calmodulin-dependent protein-serine kinase 2 beta	NP_742081	Q13554								3	5433.5	1425	3.81298	4008.5	3937.83	0	2248	1311	1.71472	937	954.124
146	1	2	4	6	NK018-1	CAMK2b	Pan-specific	NK018-1	Calcium/calmodulin-dependent protein-serine kinase 2 beta	NP_742081	Q13554	3533.83	11.4323	1468.1	35.0095	0.415441	-1.26728	-58.4559	3	4682	1496	3.12968	3186	3129.83	0	3261	1314.5	2.48079	1946.5	1982.07
147	1	2	4	7	NK018-2	CAMK2b	Pan-specific	NK018-2	Calcium/calmodulin-dependent protein-serine kinase 2 beta	NP_742081	Q13554								3	10329.5	1514	6.82266	8815.5	8660.08	0	6041.5	1311	4.60831	4730.5	4816.95
148	1	2	4	8	NK018-2	CAMK2b	Pan-specific	NK018-2	Calcium/calmodulin-dependent protein-serine kinase 2 beta	NP_742081	Q13554	6454.41	34.173	5414.42	11.0348	0.838872	-0.253478	-16.1128	0	5855	1530	3.8268	4325	4248.75	0	7235	1331	5.43576	5904	6011.9
149	1	2	4	9	NK019-1	CAMK2d	Pan-specific	NK019-1	Calcium/calmodulin-dependent protein-serine kinase 2 delta	NP_742126	Q13557								3	10908.5	1561.5	6.98591	9347	9182.21	0	3489	1312	2.6593	2177	2216.78
150	1	2	4	10	NK019-1	CAMK2d	Pan-specific	NK019-1	Calcium/calmodulin-dependent protein-serine kinase 2 delta	NP_742126	Q13557	6034.94	52.1507	2605.26	14.9111	0.431696	-1.21191	-56.8304	1	4532	1592.5	2.84584	2939.5	2887.67	0	4248	1308	3.24771	2940	2993.73
151	1	2	5	1	NK019-2	CAMK2d	Pan-specific	NK019-2	Calcium/calmodulin-dependent protein-serine kinase 2 delta	NP_742126	Q13557								0	3338	1433	2.32938	1905	1871.41	0	2665	1271	2.09677	1394	1419.48
152	1	2	5	2	NK019-2	CAMK2d	Pan-specific	NK019-2	Calcium/calmodulin-dependent protein-serine kinase 2 delta	NP_742126	Q13557	2340.25	20.0336	1761.11	19.3987	0.75253	-0.41018	-24.747	0	4300.5	1441	2.98439	2859.5	2809.08	0	3383	1318	2.56677	2065	2102.74
153	1	2	5	3	NK020	CAMK2g	Pan-specific	NK020	Calcium/calmodulin-dependent protein-serine kinase 2 gamma	NP_751913	Q13555								0	3325	1464	2.27117	1861	1828.19	0	2935	1320	2.22348	1615	1644.51
154	1	2	5	4	NK020	CAMK2g	Pan-specific	NK020	Calcium/calmodulin-dependent protein-serine kinase 2 gamma	NP_751913	Q13555	3233.71	43.4647	1283.03	28.1746	0.396766	-1.33364	-60.3234	3	6182.5	1460	4.23459	4722.5	4639.24	0	2214	1309	1.69137	905	921.539
155	1	2	5	5	NK021-1	CaMK4	Pan-specific	NK021-1	Calcium/calmodulin-dependent protein-serine kinase 4	NP_001735	Q16566								0	2297.5	1436	1.59993	861.5	846.311	0	2227.5	1326	1.67986	901.5	917.975
156	1	2	5	6	NK021-1	CaMK4	Pan-specific	NK021-1	Calcium/calmodulin-dependent protein-serine kinase 4	NP_001735	Q16566	821.998	2.95787	791.454	15.9858	0.962843	-0.0546279	-3.71573	0	2318	1506	1.53918	812	797.684	0	1946	1293	1.50503	653	664.934
157	1	2	5	7	NK021-2	CaMK4	Pan-specific	NK021-2	Calcium/calmodulin-dependent protein-serine kinase 4	NP_001735	Q16566								0	2108.5	1519	1.38808	589.5	579.107	0	1987	1312.5	1.5139	674.5	686.827
158	1	2	5	8	NK021-2	CaMK4	Pan-specific	NK021-2	Calcium/calmodulin-dependent protein-serine kinase 4	NP_001735	Q16566	706.569	18.0396	566.925	21.1495	0.802363	-0.317674	-19.7637	0	2385	1536	1.55273	849	834.032	0	1729	1290	1.34031	439	447.023
159	1	2	5	9	NK021-3	CaMK4	Pan-specific	NK021-3	Calcium/calmodulin-dependent protein-serine kinase 4	NP_001735	Q16566								3	7950.5	1576	5.04473	6374.5	6262.11	0	4817	1307	3.68554	3510	3574.15
160	1	2	5	10	NK021-3	CaMK4	Pan-specific	NK021-3	Calcium/calmodulin-dependent protein-serine kinase 4	NP_001735	Q16566	4467.57	40.1682	3040.82	17.5387	0.680644	-0.555028	-31.9356	0	4247	1526	2.78309	2721	2673.03	0	3809.5	1347	2.82814	2462.5	2507.5
161	1	2	6	1	NK022	CaMKK (CaMKK2)	Pan-specific	NK022	Calcium/calmodulin-dependent protein-serine kinase kinase	NP_006540	Q8N5S9								0	3871	1440	2.68819	2431	2388.14	0	2115	1251	1.69065	864	879.79
162	1	2	6	2	NK022	CaMKK (CaMKK2)	Pan-specific	NK022	Calcium/calmodulin-dependent protein-serine kinase kinase	NP_006540	Q8N5S9	2192.65	8.91577	886.663	0.775194	0.40438	-1.30622	-59.562	0	3466	1433	2.4187	2033	1997.16	0	2145.5	1268	1.69203	877.5	893.536
163	1	2	6	3	NN010	CAS	Pan-specific	NN010	Cellular apoptosis susceptibility protein (CSE1L)	NP_001307	P55060								0	5793	1494	3.87751	4299	4223.21	0	3278	1290	2.54109	1988	2024.33
164	1	2	6	4	NN010	CAS	Pan-specific	NN010	Cellular apoptosis susceptibility protein (CSE1L)	NP_001307	P55060	3883.06	8.75972	2088.23	3.05986	0.537779	-0.894915	-46.2221	0	5079.5	1473	3.4484	3606.5	3542.91	0	3388.5	1275	2.65765	2113.5	2152.12
165	1	2	6	5	NK023	CASK/Lin2	Pan-specific	NK023	Calcium/calmodulin-dependent protein-serine kinase (Lin2 homolog)	AAB88125	O14936								0	2897	1454	1.99243	1443	1417.56	0	2186	1287	1.69852	899	915.429
166	1	2	6	6	NK023	CASK/Lin2	Pan-specific	NK023	Calcium/calmodulin-dependent protein-serine kinase (Lin2 homolog)	AAB88125	O14936	1867.98	24.1125	995.618	8.05421	0.532993	-0.90781	-46.7007	0	3914	1554	2.51866	2360	2318.39	0	2343.5	1287	1.8209	1056.5	1075.81
167	1	2	6	7	NN020	CASP12	Pan-specific	NN020	Pro-caspase 12 (mouse)	NP_033938	O08736								3	6463.5	1521	4.24951	4942.5	4855.36	3	5202	1291.5	4.02787	3910.5	3981.96
168	1	2	6	8	NN020	CASP12	Pan-specific	NN020	Pro-caspase 12 (mouse)	NP_033938	O08736	4612.22	5.27157	2965.22	34.2891	0.642904	-0.637325	-35.7096	3	5970.5	1523	3.92022	4447.5	4369.09	0	3219	1305.5	2.46572	1913.5	1948.47
169	1	2	6	9	NN011-NN125	CASP1a	Pan-specific	NN011-NN125	Pro-caspase 1 (Interleukin-1 beta convertase) alpha isoform	NP_001214	P29466								0	2327	1486	1.56595	841	826.173	0	2204.5	1353.5	1.62874	851	866.552
170	1	2	6	10	NN011-NN125	CASP1a	Pan-specific	NN011-NN125	Pro-caspase 1 (Interleukin-1 beta convertase) alpha isoform	NP_001214	P29466	858.345	3.74821	664.17	30.4714	0.77378	-0.370005	-22.622	0	2411	1504.5	1.60253	906.5	890.518	0	1782.5	1329	1.34123	453.5	461.788
171	1	2	7	1	NN012	CASP2	Pan-specific	NN012	Pro-caspase 2 (ICH1 protease)	NP_001215	P42575								0	3420	1459	2.34407	1961	1926.43	0	4693.5	1291.5	3.63415	3402	3464.17
172	1	2	7	2	NN012	CASP2	Pan-specific	NN012	Pro-caspase 2 (ICH1 protease)	NP_001215	P42575	2751.86	29.9955	3564.98	2.82776	1.29548	0.373486	29.548	0	5096.5	1455	3.50275	3641.5	3577.3	3	4870.5	1270.5	3.83353	3600	3665.79
173	1	2	7	3	NN013	CASP3	Pan-specific	NN013	Pro-caspase 3 (apopain, cysteine protease CPP32)	NP_004337	P42574								0	5766	1528	3.77356	4238	4163.28	0	3664	1294	2.83153	2370	2413.31
174	1	2	7	4	NN013	CASP3	Pan-specific	NN013	Pro-caspase 3 (apopain, cysteine protease CPP32)	NP_004337	P42574	4007.33	3.89165	2399.06	0.594228	0.598667	-0.740174	-40.1333	1	5476	1555.5	3.52041	3920.5	3851.38	0	3603	1261	2.85726	2342	2384.8
175	1	2	7	5	NN014	CASP4	Pan-specific	NN014	Pro-caspase 4 (ICH2 protease, ICE(rel)-II)	NP_001216	P49662								3	6298	1469.5	4.28581	4828.5	4743.37	3	6899.5	1277.5	5.40078	5622	5724.74
176	1	2	7	6	NN014	CASP4	Pan-specific	NN014	Pro-caspase 4 (ICH2 protease, ICE(rel)-II)	NP_001216	P49662	3408.33	39.1699	4856.92	17.8678	1.42501	0.510976	42.5014	0	3614.5	1504	2.40326	2110.5	2073.29	0	5209.5	1292	4.03212	3917.5	3989.09
177	1	2	7	7	NN015	CASP5	Pan-specific	NN015	Caspase 5 (ICH3 protease, ICE(rel)-III)	NP_004338	P51878								0	3333.5	1523	2.18877	1810.5	1778.58	0	2203.5	1303	1.6911	900.5	916.957
178	1	2	7	8	NN015	CASP5	Pan-specific	NN015	Caspase 5 (ICH3 protease, ICE(rel)-III)	NP_004338	P51878	2570.86	30.8177	818.948	11.9677	0.31855	-1.65041	-68.145	3	4959	1535.5	3.22957	3423.5	3363.14	0	2054	1346	1.526	708	720.939
179	1	2	7	9	NN016	CASP6	Pan-specific	NN016	Pro-caspase 6 (apoptotic protease Mch2)	NP_001217	P55212								0	3195	1531	2.08687	1664	1634.66	0	2705	1351.5	2.00148	1353.5	1378.24
180	1	2	7	10	NN016	CASP6	Pan-specific	NN016	Pro-caspase 6 (apoptotic protease Mch2)	NP_001217	P55212	1949.51	16.1502	1579.6	12.7478	0.810254	-0.303554	-18.9746	0	3866	1561	2.47662	2305	2264.36	0	3067	1318	2.32701	1749	1780.96
181	1	2	8	1	NN017	CASP7	Pan-specific	NN017	Pro-caspase 7 (ICE-like apoptotic protease 3 (ICE-LAP3), Mch3)	NP_01218	P55210								0	2516	1458	1.72565	1058	1039.35	0	1808	1252	1.44409	556	566.161
182	1	2	8	2	NN017	CASP7	Pan-specific	NN017	Pro-caspase 7 (ICE-like apoptotic protease 3 (ICE-LAP3), Mch3)	NP_01218	P55210	1139.55	8.7931	563.615	0.451671	0.494595	-1.01568	-50.5405	1	2763	1501	1.84077	1262	1239.75	0	1785	1234	1.44652	551	561.07
183	1	2	8	3	NN018	CASP8	Pan-specific	NN018	Pro-caspase 8 (ICE-like apoptotic protease 5 (ICE-LAP5), Mch5, FLICE, CAP4)	NP_001219	Q14790								0	5727	1527	3.75049	4200	4125.95	0	3706.5	1284	2.88668	2422.5	2466.77
184	1	2	8	4	NN018	CASP8	Pan-specific	NN018	Pro-caspase 8 (ICE-like apoptotic protease 5 (ICE-LAP5), Mch5, FLICE, CAP4)	NP_001219	Q14790	3466.78	19.0139	2871.54	14.0957	0.8283	-0.271774	-17.17	3	4338.5	1480.5	2.93043	2858	2807.61	0	4522.5	1305	3.46552	3217.5	3276.3
185	1	2	8	5	NN019	CASP9	Pan-specific	NN019	Pro-caspase 9 (ICE-like apoptotic protease 6 (ICE-LAP6), Mch6, APAF3)	NP_033938	P55211								0	2557.5	1449	1.76501	1108.5	1088.96	0	1891.5	1279	1.47889	612.5	623.694
186	1	2	8	6	NN019	CASP9	Pan-specific	NN019	Pro-caspase 9 (ICE-like apoptotic protease 6 (ICE-LAP6), Mch6, APAF3)	NP_033938	P55211	1259.89	13.5673	778.217	19.8561	0.617687	-0.695052	-38.2313	0	2933	1476.5	1.98645	1456.5	1430.82	0	2176	1260	1.72698	916	932.74
187	1	2	8	7	NN021	Catenin b	Pan-specific	NN021	Catenin (cadherin-associated protein) beta 1	NP_001895	P35222								0	5099	1505.5	3.38691	3593.5	3530.14	0	3758.5	1328	2.8302	2430.5	2474.92
188	1	2	8	8	NN021	Catenin b	Pan-specific	NN021	Catenin (cadherin-associated protein) beta 1	NP_001895	P35222	3501.66	0.813578	2384.8	3.77882	0.681049	-0.554169	-31.8951	0	5065	1529.5	3.31154	3535.5	3473.17	0	3589.5	1336	2.68675	2253.5	2294.68
189	1	2	8	9	NN022	Caveolin 2	Pan-specific	NN022	Caveolin 2	NP_001224	P51636								0	4548.5	1550	2.93452	2998.5	2945.63	0	3642.5	1334	2.73051	2308.5	2350.69
190	1	2	8	10	NN022	Caveolin 2	Pan-specific	NN022	Caveolin 2	NP_001224	P51636	2785.75	5.73922	2384.55	1.41988	0.855979	-0.224353	-14.4021	0	4233	1560	2.71346	2673	2625.87	0	3702	1327	2.78975	2375	2418.4
191	1	2	9	1	PN017	Caveolin 2	S23	PN017	Caveolin 2	NP_001224	P51636								0	3253	1509	2.15573	1744	1713.25	0	3613	1293	2.79428	2320	2362.4
192	1	2	9	2	PN017	Caveolin 2	S23	PN017	Caveolin 2	NP_001224	P51636	1692.62	1.2188	2196.93	7.53187	1.29794	0.376228	29.7944	0	3189	1487	2.14459	1702	1671.99	0	3269	1274	2.56593	1995	2031.46
193	1	2	9	3	PN018	Caveolin 2	S36	PN018	Caveolin 2	NP_001224	P51636								3	6973	1496.5	4.65954	5476.5	5379.95	0	3723	1266.5	2.9396	2456.5	2501.39
194	1	2	9	4	PN018	Caveolin 2	S36	PN018	Caveolin 2	NP_001224	P51636	4255.62	26.4197	2295.45	8.97194	0.539391	-0.890596	-46.0609	0	4674	1486.5	3.1443	3187.5	3131.3	0	3329	1277	2.60689	2052	2089.5
195	1	2	9	5	NP001	CD45	Pan-specific	NP001	Leukocyte common antigen CD45 receptor-tyrosine phosphatase (LCA, T200)	NP_002829	P08575								0	3320.5	1471	2.25731	1849.5	1816.89	0	2971	1255.5	2.36639	1715.5	1746.85
196	1	2	9	6	NP001	CD45	Pan-specific	NP001	Leukocyte common antigen CD45 receptor-tyrosine phosphatase (LCA, T200)	NP_002829	P08575	1940.92	6.38998	1945.16	10.195	1.00219	0.00315109	0.218656	0	3578	1476	2.42412	2102	2064.94	0	3427	1322	2.59228	2105	2143.47
197	1	2	9	7	NP002	Cdc25B	Pan-specific	NP002	Cell division cycle 25B phosphatase	NP_004349	P30305								0	4128	1545.5	2.67098	2582.5	2536.97	0	3727	1380	2.70072	2347	2389.89
198	1	2	9	8	NP002	Cdc25B	Pan-specific	NP002	Cell division cycle 25B phosphatase	NP_004349	P30305	2433.08	4.26971	2307.92	3.55173	0.948558	-0.0761921	-5.1442	0	3910	1539	2.54061	2371	2329.2	0	3535	1349	2.62046	2186	2225.95
199	1	2	9	9	NP003	Cdc25C	Pan-specific	NP003	Cell division cycle 25C phosphatase	NP_001781	P30307								0	3091	1536.5	2.01171	1554.5	1527.09	0	1958	1313	1.49124	645	656.787
200	1	2	9	10	NP003	Cdc25C	Pan-specific	NP003	Cell division cycle 25C phosphatase	NP_001781	P30307	1550.42	1.50483	691.918	5.07726	0.446276	-1.16399	-55.3724	0	3130	1528	2.04843	1602	1573.76	0	2024	1310	1.54504	714	727.048
201	1	2	10	1	NK024	CDC2L5 (CHED)	Pan-specific	NK024	Cell division cycle 2-like protein-serine kinase 5	NP_003709	Q14004								0	5224.5	1469.5	3.55529	3755	3688.8	0	3790.5	1271	2.9823	2519.5	2565.54
202	1	2	10	2	NK024	CDC2L5 (CHED)	Pan-specific	NK024	Cell division cycle 2-like protein-serine kinase 5	NP_003709	Q14004	4297.37	14.1616	2569.36	0.148618	0.597891	-0.742045	-40.2109	3	6486	1492	4.34718	4994	4905.95	0	3779	1252	3.01837	2527	2573.18
203	1	2	10	3	NN023	Cdc34	Pan-specific	NN023	Cell division cycle 34 (ubiquitin-conjugating ligase)	NP_004350	P49427								0	3774	1480	2.55	2294	2253.56	0	3077.5	1247	2.46792	1830.5	1863.95
204	1	2	10	4	NN023	Cdc34	Pan-specific	NN023	Cell division cycle 34 (ubiquitin-conjugating ligase)	NP_004350	P49427	2146.72	4.97655	1933.7	3.60716	0.900771	-0.150768	-9.92294	0	3560.5	1484	2.39926	2076.5	2039.89	0	3229.5	1262	2.55903	1967.5	2003.46
205	1	2	10	5	NN024	Cdc42	Pan-specific	NN024	Cell division control protein 42 homolog	NP_001782	P60953								0	3774	1507	2.50431	2267	2227.03	0	2882	1291	2.23238	1591	1620.08
206	1	2	10	6	NN024	Cdc42	Pan-specific	NN024	Cell division control protein 42 homolog	NP_001782	P60953	3235.43	31.1675	1862.93	13.0363	0.575791	-0.796382	-42.4209	0	5813	1493	3.8935	4320	4243.84	0	3405	1337	2.54675	2068	2105.79
207	1	2	10	7	NK025-1	CDK1 (CDC2)	Pan-specific	NK025-1	Cyclin-dependent protein-serine kinase 1	NP_001777	P06493								0	4075	1531	2.66166	2544	2499.15	0	4017	1368	2.9364	2649	2697.41
208	1	2	10	8	NK025-1	CDK1 (CDC2)	Pan-specific	NK025-1	Cyclin-dependent protein-serine kinase 1	NP_001777	P06493	2638.64	5.28667	2603.22	3.61823	0.986575	-0.0194992	-1.34249	0	4369	1541	2.83517	2828	2778.14	0	3801	1337	2.84293	2464	2509.03
209	1	2	10	9	NK025-2	CDK1 (CDC2)	Pan-specific	NK025-2	Cyclin-dependent protein-serine kinase 1	NP_001777	P06493								0	4012	1554	2.58172	2458	2414.66	0	3416	1329	2.57035	2087	2125.14
210	1	2	10	10	NK025-2	CDK1 (CDC2)	Pan-specific	NK025-2	Cyclin-dependent protein-serine kinase 1	NP_001777	P06493	2381.26	1.40264	1942.36	9.41022	0.815685	-0.293917	-18.4315	0	3931	1541	2.55094	2390	2347.86	0	3042	1314	2.31507	1728	1759.58
211	1	2	11	1	NK025-3	CDK1 (CDC2)	Pan-specific	NK025-3	Cyclin-dependent protein-serine kinase 1	NP_001777	P06493								3	7112	1456.5	4.88294	5655.5	5555.79	0	1951	1246	1.56581	705	717.884
212	1	2	11	2	NK025-3	CDK1 (CDC2)	Pan-specific	NK025-3	Cyclin-dependent protein-serine kinase 1	NP_001777	P06493	3536.78	57.0863	725.521	1.05263	0.205136	-2.28535	-79.4864	0	3011	1466	2.05389	1545	1517.76	0	1986	1266	1.56872	720	733.158
213	1	2	11	3	NK025-4	CDK1 (CDC2)	Pan-specific	NK025-4	Cyclin-dependent protein-serine kinase 1	NP_001777	P06493								0	2070	1457.5	1.42024	612.5	601.701	0	1962	1269	1.5461	693	705.665
214	1	2	11	4	NK025-4	CDK1 (CDC2)	Pan-specific	NK025-4	Cyclin-dependent protein-serine kinase 1	NP_001777	P06493	639.277	5.87783	622.166	13.4206	0.973234	-0.039141	-2.67657	0	2154	1465	1.47031	689	676.852	0	1778	1249	1.42354	529	538.668
215	1	2	11	5	PK006	CDK1/2	T14+Y15	PK006	Cyclin-dependent protein-serine kinase 1/2	NP_001777	P06493								0	3156.5	1493	2.1142	1663.5	1634.17	0	3263.5	1319	2.47422	1944.5	1980.04
216	1	2	11	6	PK006	CDK1/2	T14+Y15	PK006	Cyclin-dependent protein-serine kinase 1/2	NP_001777	P06493	1886.39	13.3707	1923.78	2.92444	1.01982	0.0283095	1.98164	0	3653	1476	2.47493	2177	2138.62	0	3183.5	1349.5	2.35902	1834	1867.52
217	1	2	11	7	PK007-1	CDK1/2	Y15	PK007-1	Cyclin-dependent protein-serine kinase 1/2	NP_001777	P06493								1	2579	1483.5	1.73846	1095.5	1076.19	1	2390.5	1372.5	1.74171	1018	1036.6
218	1	2	11	8	PK007-1	CDK1/2	Y15	PK007-1	Cyclin-dependent protein-serine kinase 1/2	NP_001777	P06493	1198.24	10.1865	973.98	6.42969	0.812839	-0.298959	-18.7161	0	2899	1555	1.86431	1344	1320.3	1	2219	1324	1.67598	895	911.356
219	1	2	11	9	PK007-2	CDK1/2	Y15	PK007-2	Cyclin-dependent protein-serine kinase 1/2	NP_001777	P06493								0	2375	1542.5	1.53971	832.5	817.822	0	2291.5	1345	1.70372	946.5	963.797
220	1	2	11	10	PK007-2	CDK1/2	Y15	PK007-2	Cyclin-dependent protein-serine kinase 1/2	NP_001777	P06493	720.077	13.5744	839.822	14.762	1.1663	0.221934	16.6296	0	2154	1520.5	1.41664	633.5	622.331	0	2050	1347	1.5219	703	715.847
223	1	3	1	3	PK007-3	CDK1/2	Y15	PK007-3	Cyclin-dependent protein-serine kinase 1/2	NP_001777	P06493								0	3091	1518	2.03623	1573	1545.27	0	2492	1315	1.89506	1177	1198.51
224	1	3	1	4	PK007-3	CDK1/2	Y15	PK007-3	Cyclin-dependent protein-serine kinase 1/2	NP_001777	P06493	1576.21	1.96323	1158.8	3.42707	0.735179	-0.443833	-26.4821	0	3171	1535	2.0658	1636	1607.16	0	2406	1307	1.84086	1099	1119.08
225	1	3	1	5	PK008	CDK1/2	T161/T160	PK008	Cyclin-dependent protein-serine kinase 1/2	NP_001777	P06493								0	4650	1533	3.03327	3117	3062.05	0	3006	1294.5	2.32213	1711.5	1742.78
226	1	3	1	6	PK008	CDK1/2	T161/T160	PK008	Cyclin-dependent protein-serine kinase 1/2	NP_001777	P06493	2305.62	32.8078	1644.26	5.99164	0.713153	-0.487717	-28.6847	0	3090	1513	2.0423	1577	1549.2	0	2792	1274	2.19152	1518	1545.74
227	1	3	1	7	NK033	CDK10	Pan-specific	NK033	Cyclin-dependent protein-serine kinase 10 PISSLRE	NP_003665	Q15131								0	3203	1505	2.12824	1698	1668.06	0	2147	1272	1.68789	875	890.991
228	1	3	1	8	NK033	CDK10	Pan-specific	NK033	Cyclin-dependent protein-serine kinase 10 PISSLRE	NP_003665	Q15131	1570.81	6.19137	923.066	3.4749	0.587638	-0.767001	-41.2362	0	2982	1482	2.01215	1500	1473.55	0	2202	1264	1.74209	938	955.142
229	1	3	1	9	NK026-1	CDK2	Pan-specific	NK026-1	Cyclin-dependent protein-serine kinase 2	NP_001789	P24941								0	2516	1464	1.71858	1052	1033.45	0	2103	1258	1.6717	845	860.442
230	1	3	1	10	NK026-1	CDK2	Pan-specific	NK026-1	Cyclin-dependent protein-serine kinase 2	NP_001789	P24941	1008.65	2.45922	754.033	14.1121	0.747568	-0.419723	-25.2432	0	2385.5	1384	1.72363	1001.5	983.843	0	1855	1219	1.52174	636	647.623
231	1	3	2	1	NK026-2	CDK2	Pan-specific	NK026-2	Cyclin-dependent protein-serine kinase 2	NP_001789	P24941								0	2861.5	1528	1.87271	1333.5	1309.99	0	3186	1286	2.47745	1900	1934.72
232	1	3	2	2	NK026-2	CDK2	Pan-specific	NK026-2	Cyclin-dependent protein-serine kinase 2	NP_001789	P24941	1260.63	3.91584	1402.42	37.9561	1.11248	0.153778	11.2479	0	2767	1534	1.80378	1233	1211.26	0	2130.5	1276	1.66967	854.5	870.116
233	1	3	2	3	NK026-3	CDK2	Pan-specific	NK026-3	Cyclin-dependent protein-serine kinase 2	NP_001789	P24941								0	4399.5	1562	2.81658	2837.5	2787.47	0	3100.5	1288	2.40722	1812.5	1845.62
234	1	3	2	4	NK026-3	CDK2	Pan-specific	NK026-3	Cyclin-dependent protein-serine kinase 2	NP_001789	P24941	2892.83	3.64207	2010.58	8.20461	0.695023	-0.524868	-30.4977	0	4603	1551	2.96776	3052	2998.19	0	3409.5	1273	2.67832	2136.5	2175.54
235	1	3	2	5	NK026-4	CDK2	Pan-specific	NK026-4	Cyclin-dependent protein-serine kinase 2	NP_001789	P24941								0	3004	1509.5	1.99006	1494.5	1468.15	0	3967.5	1273	3.11665	2694.5	2743.74
236	1	3	2	6	NK026-4	CDK2	Pan-specific	NK026-4	Cyclin-dependent protein-serine kinase 2	NP_001789	P24941	1569.09	6.43293	1895.52	44.7489	1.20804	0.272666	20.8038	0	3172	1472	2.15489	1700	1670.03	0	2284	1255.5	1.8192	1028.5	1047.3
237	1	3	2	7	NK027	CDK4	Pan-specific	NK027	Cyclin-dependent protein-serine kinase 4	NP_000066	P11802								3	8317	1517.5	5.48072	6799.5	6679.62	0	2953.5	1285.5	2.29755	1668	1698.48
238	1	3	2	8	NK027	CDK4	Pan-specific	NK027	Cyclin-dependent protein-serine kinase 4	NP_000066	P11802	6546.02	2.04097	3114.14	45.459	0.47573	-1.07178	-52.427	3	8038.5	1511	5.31999	6527.5	6412.42	3	5721.5	1273	4.4945	4448.5	4529.8
239	1	3	2	9	NK028-1	CDK5	Pan-specific	NK028-1	Cyclin-dependent protein-serine kinase 5	NP_004926	Q00535								0	2595	1481.5	1.7516	1113.5	1093.87	0	2187	1258	1.73847	929	945.978
240	1	3	2	10	NK028-1	CDK5	Pan-specific	NK028-1	Cyclin-dependent protein-serine kinase 5	NP_004926	Q00535	940.864	16.2621	885.39	6.84301	0.941039	-0.0876731	-5.89607	0	2197	1395	1.57491	802	787.86	0	2043	1233	1.65693	810	824.803
241	1	3	3	1	NK028-2	CDK5	Pan-specific	NK028-2	Cyclin-dependent protein-serine kinase 5	NP_004926	Q00535								0	3114	1531	2.03396	1583	1555.09	0	2649	1234	2.14668	1415	1440.86
242	1	3	3	2	NK028-2	CDK5	Pan-specific	NK028-2	Cyclin-dependent protein-serine kinase 5	NP_004926	Q00535	1418.54	9.62604	2227.73	35.3217	1.57044	0.651167	57.0438	0	2850	1545	1.84466	1305	1281.99	0	4238.5	1278	3.31651	2960.5	3014.6
245	1	3	3	5	NK029-1	CDK6	Pan-specific	NK029-1	Cyclin-dependent protein-serine kinase 6	NP_001250	Q00534								3	8554	1540	5.55455	7014	6890.34	0	3011	1278	2.35603	1733	1764.67
246	1	3	3	6	NK029-1	CDK6	Pan-specific	NK029-1	Cyclin-dependent protein-serine kinase 6	NP_001250	Q00534	6634.19	3.8611	1932.69	8.69336	0.291322	-1.77931	-70.8678	3	8003.5	1511	5.29682	6492.5	6378.03	0	3324	1261	2.636	2063	2100.7
247	1	3	3	7	NK029-2	CDK6	Pan-specific	NK029-2	Cyclin-dependent protein-serine kinase 6	NP_001250	Q00534								0	4515	1508	2.99403	3007	2953.98	0	2471	1248	1.97997	1223	1245.35
248	1	3	3	8	NK029-2	CDK6	Pan-specific	NK029-2	Cyclin-dependent protein-serine kinase 6	NP_001250	Q00534	2754.81	7.2301	1842.06	32.3936	0.668671	-0.580633	-33.1329	0	4102.5	1501	2.73318	2601.5	2555.63	0	3638	1243	2.92679	2395	2438.77
249	1	3	3	9	NK030-1	CDK7	Pan-specific	NK030-1	Cyclin-dependent protein-serine kinase 7	NP_001790	P50613								0	2086	1434.5	1.45417	651.5	640.014	0	2608.5	1230	2.12073	1378.5	1403.69
250	1	3	3	10	NK030-1	CDK7	Pan-specific	NK030-1	Cyclin-dependent protein-serine kinase 7	NP_001790	P50613	637.312	0.423892	1116.79	25.6895	1.75235	0.80929	75.2349	0	2064	1418	1.45557	646	634.611	0	2030	1215	1.67078	815	829.894
251	1	3	4	1	NK030-2	CDK7	Pan-specific	NK030-2	Cyclin-dependent protein-serine kinase 7	NP_001790	P50613								0	4958	1549	3.20077	3409	3348.9	0	3571.5	1275	2.80118	2296.5	2338.47
252	1	3	4	2	NK030-2	CDK7	Pan-specific	NK030-2	Cyclin-dependent protein-serine kinase 7	NP_001790	P50613	2569.39	30.3384	1712.48	36.5542	0.666495	-0.585333	-33.3505	0	3403	1581	2.15244	1822	1789.88	0	2308	1241	1.85979	1067	1086.5
253	1	3	4	3	NK031-2	CDK8	Pan-specific	NK031-2	Cyclin-dependent protein-serine kinase 8	NP_001252	P49336								0	4198	1597	2.62868	2601	2555.14	0	2419.5	1259	1.92176	1160.5	1181.71
254	1	3	4	4	NK031-2	CDK8	Pan-specific	NK031-2	Cyclin-dependent protein-serine kinase 8	NP_001252	P49336	3949.12	35.2985	2377.42	50.2945	0.602011	-0.732137	-39.7989	3	6987	1548	4.51357	5439	5343.11	0	4733	1224	3.86683	3509	3573.13
255	1	3	4	5	NK031-3	CDK8	Pan-specific	NK031-3	Cyclin-dependent protein-serine kinase 8	NP_001252	P49336								0	3089.5	1512.5	2.04264	1577	1549.2	0	2365	1216	1.9449	1149	1170
256	1	3	4	6	NK031-3	CDK8	Pan-specific	NK031-3	Cyclin-dependent protein-serine kinase 8	NP_001252	P49336	1519.23	1.9722	1305.94	10.4094	0.859603	-0.218258	-14.0397	0	2992	1476	2.0271	1516	1489.27	0	2644	1228	2.15309	1416	1441.88
257	1	3	4	7	NK031-4	CDK8	Pan-specific	NK031-4	Cyclin-dependent protein-serine kinase 8	NP_001252	P49336								0	2278	1502.5	1.51614	775.5	761.827	0	2303	1231	1.87084	1072	1091.59
258	1	3	4	8	NK031-4	CDK8	Pan-specific	NK031-4	Cyclin-dependent protein-serine kinase 8	NP_001252	P49336	847.048	10.0609	1070.46	1.97384	1.26376	0.337718	26.3756	0	2454	1505	1.63056	949	932.268	0	2277	1246.5	1.82671	1030.5	1049.33
259	1	3	4	9	NK032	CDK9	Pan-specific	NK032	Cyclin-dependent protein-serine kinase 9	NP_001252	P50750								3	8638.5	1448	5.96581	7190.5	7063.73	0	3316	1201	2.76103	2115	2153.65
260	1	3	4	10	NK032	CDK9	Pan-specific	NK032	Cyclin-dependent protein-serine kinase 9	NP_001252	P50750	7169.82	1.47976	2162.82	0.423729	0.301656	-1.72903	-69.8344	3	8858	1451.5	6.10265	7406.5	7275.92	0	3331	1198	2.78047	2133	2171.98
261	1	3	5	1	NK199	CDKL1	Pan-specific	NK199	Cyclin-dependent kinase-like 1	NP_004187.2	Q00532								0	2229	1543	1.44459	686	673.905	0	3131	1341	2.33482	1790	1822.71
262	1	3	5	2	NK199	CDKL1	Pan-specific	NK199	Cyclin-dependent kinase-like 1	NP_004187.2	Q00532	612.507	10.0241	1644.01	10.8702	2.68406	1.42442	168.406	0	2158	1597	1.35128	561	551.109	0	2754	1315	2.0943	1439	1465.3
263	1	3	5	3	NK034	Chk1	Pan-specific	NK034	Checkpoint protein-serine kinase 1	NP_001265	O14757								0	2458	1518	1.61924	940	923.427	0	1705	1222	1.39525	483	491.827
264	1	3	5	4	NK034	Chk1	Pan-specific	NK034	Checkpoint protein-serine kinase 1	NP_001265	O14757	1519.73	39.2372	504.81	2.57186	0.332172	-1.59	-66.7828	0	3690	1536	2.40234	2154	2116.02	0	1725.5	1217	1.41783	508.5	517.793
265	1	3	5	5	NK035	Chk2	Pan-specific	NK035	Checkpoint protein-serine kinase 2	NP_009125	O96017								0	2559.5	1500.5	1.70576	1059	1040.33	0	2557.5	1203.5	2.12505	1354	1378.74
266	1	3	5	6	NK035	Chk2	Pan-specific	NK035	Checkpoint protein-serine kinase 2	NP_009125	O96017	1146.42	9.2545	1264.44	9.03966	1.10294	0.14136	10.2945	0	2770	1495	1.85284	1275	1252.52	0	2348	1218.5	1.92696	1129.5	1150.14
267	1	3	5	7	PK119	Chk2	T68	PK119	Checkpoint protein-serine kinase 2	NP_009125	O96017								0	2966.5	1514.5	1.95873	1452	1426.4	0	2545	1234	2.0624	1311	1334.96
268	1	3	5	8	PK119	Chk2	T68	PK119	Checkpoint protein-serine kinase 2	NP_009125	O96017	1304.34	9.35794	1311.03	1.82524	1.00513	0.00737894	0.512779	0	2725	1521.5	1.791	1203.5	1182.28	0	2492	1228	2.02932	1264	1287.1
269	1	3	5	9	NN025	c-IAP1	Pan-specific	NN025	Cellular inhibitor of apoptosis protein 1 (baculoviral IAP repeat-containing protein 3, apoptosis inhibitor 2 (API2))	NP_001156	Q13490								0	2529	1442	1.75381	1087	1067.84	0	2144.5	1207	1.77672	937.5	954.633
270	1	3	5	10	NN025	c-IAP1	Pan-specific	NN025	Cellular inhibitor of apoptosis protein 1 (baculoviral IAP repeat-containing protein 3, apoptosis inhibitor 2 (API2))	NP_001156	Q13490	986.79	8.21304	1968.58	51.5065	1.99493	0.996341	99.4934	0	2354	1432	1.64385	922	905.744	0	4126	1197	3.44695	2929	2982.53
271	1	3	6	1	NK036	CK1d	Pan-specific	NK036	Casein protein-serine kinase 1 delta	NP_001884	P48730								0	2561	1534	1.66949	1027	1008.89	2	1676	1298.5	1.29072	377.5	384.399
272	1	3	6	2	NK036	CK1d	Pan-specific	NK036	Casein protein-serine kinase 1 delta	NP_001884	P48730	942.583	7.03491	469.934	18.2015	0.49856	-1.00416	-50.144	0	2425	1533	1.58187	892	876.273	0	1834.5	1289	1.4232	545.5	555.469
273	1	3	6	3	NK037	CK1e	Pan-specific	NK037	Casein protein-serine kinase 1 epsilon	NP_001885	P49674								0	4224.5	1565.5	2.6985	2659	2612.12	0	2778	1289.5	2.15432	1488.5	1515.7
274	1	3	6	4	NK037	CK1e	Pan-specific	NK037	Casein protein-serine kinase 1 epsilon	NP_001885	P49674	2429.15	7.5321	1458.42	3.92739	0.600384	-0.736043	-39.9616	0	3850	1563.5	2.46242	2286.5	2246.19	0	2638	1262	2.09033	1376	1401.15
275	1	3	6	5	NK198	CK1g	Pan-specific	NK198	Casein kinase I gamma 1 isoform	NP_071331	Q8IXA3								0	2325.5	1546	1.5042	779.5	765.757	0	1755.5	1212	1.44843	543.5	553.433
276	1	3	6	6	NK198	CK1g	Pan-specific	NK198	Casein kinase I gamma 1 isoform	NP_071331	Q8IXA3	892.728	14.2228	548.087	0.975383	0.613946	-0.703817	-38.6054	0	2572	1534	1.67666	1038	1019.7	0	1737	1204	1.44269	533	542.741
277	1	3	6	7	NK040	CK1g2	Pan-specific	NK040	Casein protein-serine kinase 1 gamma 2	NP_001310	P78368								0	2445	1495	1.63545	950	933.251	0	1764.5	1183	1.49155	581.5	592.127
278	1	3	6	8	NK040	CK1g2	Pan-specific	NK040	Casein protein-serine kinase 1 gamma 2	NP_001310	P78368	1118.43	16.5569	739.268	19.9036	0.660989	-0.597303	-33.9011	0	2832	1505	1.88173	1327	1303.6	0	2067	1196.5	1.72754	870.5	886.408
279	1	3	6	9	NK041	CK2a	Pan-specific	NK041	Casein protein-serine kinase 2 alpha/ alpha prime	NP_001887	P68400								0	2021	1425	1.41825	596	585.492	0	1821.5	1201	1.51665	620.5	631.84
280	1	3	6	10	NK041	CK2a	Pan-specific	NK041	Casein protein-serine kinase 2 alpha/ alpha prime	NP_001887	P68400	655.486	10.6782	663.915	4.83129	1.01286	0.0184346	1.28599	0	2204.5	1466	1.50375	738.5	725.48	0	1867	1183.5	1.57752	683.5	695.991
281	1	3	7	1	NN026	Cofilin 1	Pan-specific	NN026	Cofilin 1	NP_005498	P23528								0	5236	1598	3.2766	3638	3573.86	0	3378	1303	2.59248	2075	2112.92
282	1	3	7	2	NN026	Cofilin 1	Pan-specific	NN026	Cofilin 1	NP_005498	P23528	3319.43	7.66499	1945.41	8.61031	0.58607	-0.770856	-41.393	0	4673	1553	3.00901	3120	3064.99	0	3065	1319	2.32373	1746	1777.91
283	1	3	7	3	PN019	Cofilin 1	S3	PN019	Cofilin 1	NP_005498	P23528								3	13805	1586	8.70429	12219	12003.6	0	3522	1315	2.67833	2207	2247.33
284	1	3	7	4	PN019	Cofilin 1	S3	PN019	Cofilin 1	NP_005498	P23528	9357.8	28.2734	2844.3	20.9881	0.303949	-1.7181	-69.6051	3	8408	1575.5	5.33672	6832.5	6712.04	0	4689	1309.5	3.58076	3379.5	3441.26
285	1	3	7	5	PN020	Cofilin 2	S3	PN020	Cofilin 2	NP_068733	Q9Y281								3	6204.5	1558	3.98235	4646.5	4564.58	0	4705.5	1287	3.65618	3418.5	3480.97
286	1	3	7	6	PN020	Cofilin 2	S3	PN020	Cofilin 2	NP_068733	Q9Y281	4117.36	10.8619	3196.37	8.90411	0.776315	-0.365286	-22.3685	0	5266	1530	3.44183	3736	3670.13	0	4089	1229.5	3.32574	2859.5	2911.76
287	1	3	7	7	PN022	Cortactin	Y470	PN022	Cortactin (amplaxin) (mouse)	NP_031829	Q60598								0	5671	1539	3.68486	4132	4059.15	0	3085	1185	2.60338	1900	1934.72
288	1	3	7	8	PN022	Cortactin	Y470	PN022	Cortactin (amplaxin) (mouse)	NP_031829	Q60598	4262.99	4.78166	2083.9	7.15856	0.488835	-1.03258	-51.1165	0	6072	1525	3.98164	4547	4466.83	0	3386.5	1193.5	2.83745	2193	2233.08
289	1	3	7	9	NK042-1	COT	Pan-specific	NK042-1	Osaka thyroid oncogene protein-serine kinase (Tpl2)	NP_005195	P41279								0	1938	1432	1.35335	506	497.079	0	1818	1158	1.56995	660	672.062
290	1	3	7	10	NK042-1	COT	Pan-specific	NK042-1	Osaka thyroid oncogene protein-serine kinase (Tpl2)	NP_005195	P41279	549.39	9.52168	618.093	8.73147	1.12505	0.169993	12.5053	0	2067	1454.5	1.42111	612.5	601.701	0	1713	1159	1.478	554	564.124
291	1	3	8	1	NK042-2	COT	Pan-specific	NK042-2	Osaka thyroid oncogene protein-serine kinase (Tpl2)	NP_005195	P41279								0	3490	1567.5	2.22648	1922.5	1888.6	0	1927.5	1284	1.50117	643.5	655.26
292	1	3	8	2	NK042-2	COT	Pan-specific	NK042-2	Osaka thyroid oncogene protein-serine kinase (Tpl2)	NP_005195	P41279	2221.63	14.9901	675.88	3.05085	0.304227	-1.71678	-69.5773	0	4134.5	1534	2.69524	2600.5	2554.65	0	1982	1298	1.52696	684	696.5
293	1	3	8	3	NN027	COX2	Pan-specific	NN027	Cyclo-oxygenase 2 (prostaglandin G/H synthase 2 precursor)	NP_000954	P35354								0	4488.5	1563	2.87172	2925.5	2873.92	0	3172	1313	2.41584	1859	1892.97
294	1	3	8	4	NN027	COX2	Pan-specific	NN027	Cyclo-oxygenase 2 (prostaglandin G/H synthase 2 precursor)	NP_000954	P35354	3196.63	10.0953	1796.75	5.35562	0.562075	-0.831165	-43.7925	0	5125	1542.5	3.32253	3582.5	3519.34	0	2971	1301	2.28363	1670	1700.52
295	1	3	8	5	NK043	CPG16/CaMKinase VI	Pan-specific	NK043	Serine/threonine-protein kinase DCAMKL1	NP_004725	O15075								0	4077	1552.5	2.62609	2524.5	2479.99	0	2834.5	1300	2.18038	1534.5	1562.54
296	1	3	8	6	NK043	CPG16/CaMKinase VI	Pan-specific	NK043	Serine/threonine-protein kinase DCAMKL1	NP_004725	O15075	2663.45	6.88797	1641.97	4.83721	0.616482	-0.697869	-38.3518	0	4438	1540	2.88182	2898	2846.91	0	2957	1266.5	2.33478	1690.5	1721.39
297	1	3	8	7	PN023	CREB1	S129+S133	PN023	cAMP response element binding protein 1	NP_004370	P16220								0	6111	1553	3.93496	4558	4477.64	0	3325	1226	2.71207	2099	2137.36
298	1	3	8	8	PN023	CREB1	S129+S133	PN023	cAMP response element binding protein 1	NP_004370	P16220	4017.4	11.4562	1867.01	14.4805	0.46473	-1.10553	-53.527	0	5137	1516	3.38852	3621	3557.16	0	2742	1174	2.3356	1568	1596.66
299	1	3	8	9	PN024	CREB1	S133	PN024	cAMP response element binding protein 1	NP_004370	P16220								0	6261	1494	4.19076	4767	4682.95	0	4646.5	1168	3.97817	3478.5	3542.07
300	1	3	8	10	PN024	CREB1	S133	PN024	cAMP response element binding protein 1	NP_004370	P16220	4834.24	3.12945	3455.26	2.51234	0.714748	-0.484494	-28.5252	0	6573	1498	4.38785	5075	4985.52	0	4468	1160	3.85172	3308	3368.45
301	1	3	9	1	NN138	Crystallin aB	Pan-specific	NN138	Crystallin alpha B (heat-shock 20 kDa like-protein)	NP_001876	P02511								3	6821.5	1624.5	4.19914	5197	5105.37	0	3602	1288	2.79658	2314	2356.29
302	1	3	9	2	NN138	Crystallin aB	Pan-specific	NN138	Crystallin alpha B (heat-shock 20 kDa like-protein)	NP_001876	P02511	3881.83	31.5197	2457.86	4.13257	0.63317	-0.659334	-36.683	0	4240	1534	2.76402	2706	2658.29	0	3782.5	1269	2.98069	2513.5	2559.43
303	1	3	9	3	NN149	Crystallin aB	Pan-specific	NN149	Crystallin alpha B (heat-shock 20 kDa like-protein)	NP_001876	P02511								0	3980	1523	2.61326	2457	2413.68	0	2977	1298	2.29353	1679	1709.68
304	1	3	9	4	NN149	Crystallin aB	Pan-specific	NN149	Crystallin alpha B (heat-shock 20 kDa like-protein)	NP_001876	P02511	2405.82	0.326664	1721.9	0.709639	0.715723	-0.482526	-28.4277	0	3974	1533	2.5923	2441	2397.96	0	2987	1284	2.32632	1703	1734.12
305	1	3	9	5	PN025	Crystallin aB	S19	PN025	Crystallin alpha B (heat-shock 20 kDa like-protein)	NP_001876	P02511								0	6047	1542	3.92153	4505	4425.57	0	4771	1289	3.70132	3482	3545.63
306	1	3	9	6	PN025	Crystallin aB	S19	PN025	Crystallin alpha B (heat-shock 20 kDa like-protein)	NP_001876	P02511	4262.75	3.81978	3560.14	0.40758	0.835176	-0.259847	-16.4824	0	5721	1547.5	3.69693	4173.5	4099.92	0	4821	1310.5	3.67875	3510.5	3574.65
307	1	3	9	7	PN110	Crystallin aB	S45	PN110	Crystallin alpha B (heat-shock 20 kDa like-protein)	NP_001876	P02511								0	5393	1563.5	3.44931	3829.5	3761.98	0	3396.5	1274.5	2.66497	2122	2160.78
308	1	3	9	8	PN110	Crystallin aB	S45	PN110	Crystallin alpha B (heat-shock 20 kDa like-protein)	NP_001876	P02511	3719	1.15565	2013.89	7.29364	0.541514	-0.884929	-45.8486	0	5244	1502	3.49134	3742	3676.03	0	3080	1246.5	2.47092	1833.5	1867.01
309	1	3	9	9	NK044	Csk	Pan-specific	NK044	C-terminus of Src tyrosine kinase	NP_004374	P41240								0	5319	1487	3.577	3832	3764.44	0	3000	1205	2.48963	1795	1827.8
310	1	3	9	10	NK044	Csk	Pan-specific	NK044	C-terminus of Src tyrosine kinase	NP_004374	P41240	3471.2	8.44771	1753.47	4.23926	0.505148	-0.985223	-49.4852	0	4761	1526	3.11992	3235	3177.96	0	2796	1147	2.43766	1649	1679.14
311	1	3	10	1	NN028	Cyclin A	Pan-specific	NN028	Cyclin A1	NP_003905	P78396								0	6014	1641	3.66484	4373	4295.9	0	4312.5	1272.5	3.389	3040	3095.56
312	1	3	10	2	NN028	Cyclin A	Pan-specific	NN028	Cyclin A1	NP_003905	P78396	4312.11	0.375897	3157.16	1.9513	0.732162	-0.449766	-26.7838	0	5943	1537	3.86662	4406	4328.32	0	4425	1264	3.50079	3161	3218.77
313	1	3	10	3	NN029	Cyclin B1	Pan-specific	NN029	Cyclin B1	NP_114172	P14635								0	2640.5	1519	1.73831	1121.5	1101.73	0	2789	1279	2.18061	1510	1537.6
314	1	3	10	4	NN029	Cyclin B1	Pan-specific	NN029	Cyclin B1	NP_114172	P14635	1131.94	2.66869	3639.82	57.7563	3.21558	1.68508	221.558	0	2732	1549	1.76372	1183	1162.14	3	6925	1286	5.38491	5639	5742.05
315	1	3	10	5	NN030-1	Cyclin D1	Pan-specific	NN030	Cyclin D1 (PRAD1)	NP_444284	P24385								0	5748	1553.5	3.70003	4194.5	4120.55	0	4500	1305	3.44828	3195	3253.39
316	1	3	10	6	NN030-1	Cyclin D1	Pan-specific	NN030	Cyclin D1 (PRAD1)	NP_444284	P24385	4245.06	2.93318	3157.16	3.0479	0.743726	-0.427158	-25.6274	0	6022	1574	3.82592	4448	4369.58	0	4294	1288	3.33385	3006	3060.94
317	1	3	10	7	NN030-2	Cyclin D1	Pan-specific	NN030-2	Cyclin D1 (PRAD1)	NP_444284	P24385								0	2258	1522	1.48357	736	723.024	0	2385	1239	1.92494	1146	1166.94
318	1	3	10	8	NN030-2	Cyclin D1	Pan-specific	NN030-2	Cyclin D1 (PRAD1)	NP_444284	P24385	858.1	15.7413	1003.76	16.2567	1.16975	0.226204	16.9753	0	2495	1484	1.68127	1011	993.175	0	2080.5	1255	1.65777	825.5	840.586
319	1	3	10	9	NN031	Cyclin E	Pan-specific	NN031	Cyclin E1	NP_001229	P24864								3	8218	1467	5.60191	6751	6631.98	0	2956	1233	2.3974	1723	1754.49
320	1	3	10	10	NN031	Cyclin E	Pan-specific	NN031	Cyclin E1	NP_001229	P24864	5428.57	22.1679	1831.37	4.19794	0.337357	-1.56765	-66.2643	0	5767	1466	3.93383	4301	4225.17	0	3058.5	1184.5	2.5821	1874	1908.25
333	1	4	1	3	NN032	Cyclin G1	Pan-specific	NN032	Cyclin G1	NP_004051	P51959								0	2938.5	1078.5	2.72462	1860	1827.21	0	2196.5	1112	1.97527	1084.5	1104.32
334	1	4	1	4	NN032	Cyclin G1	Pan-specific	NN032	Cyclin G1	NP_004051	P51959	1808.05	1.05949	1085.48	1.73546	0.60036	-0.7361	-39.964	0	2915	1094	2.66453	1821	1788.89	0	2108	1060.5	1.98774	1047.5	1066.64
335	1	4	1	5	NN033	CytoC	Pan-specific	NN033	Cytochrome C	NP_061820	P99999								0	3414	1110	3.07568	2304	2263.38	0	1895	1055	1.79621	840	855.351
336	1	4	1	6	NN033	CytoC	Pan-specific	NN033	Cytochrome C	NP_061820	P99999	1605.19	41.0037	2486.88	65.6055	1.54927	0.631593	54.9275	0	2026	1062	1.90772	964	947.004	0	5099	1054.5	4.83547	4044.5	4118.41
337	1	4	1	7	PN026	Dab1	Y198	PN026	Disabled homolog 1	NP_066566	O75553								0	4613	1259	3.66402	3354	3294.87	0	3106	1036	2.99807	2070	2107.83
338	1	4	1	8	PN026	Dab1	Y198	PN026	Disabled homolog 1	NP_066566	O75553	4560.16	27.7467	2060.73	2.28536	0.4519	-1.14593	-54.81	0	7144	1214	5.88468	5930	5825.45	0	2997.5	1020	2.93873	1977.5	2013.64
339	1	4	1	9	NK046	DAPK2	Pan-specific	NK046	Death-associated protein kinase 2	NP_055141	Q9UIK4								0	2498.5	1065	2.34601	1433.5	1408.23	0	4170	995	4.19095	3175	3233.02
340	1	4	1	10	NK046	DAPK2	Pan-specific	NK046	Death-associated protein kinase 2	NP_055141	Q9UIK4	1535.2	8.27068	2304.61	40.285	1.50118	0.586099	50.1182	0	2708	1016	2.66535	1692	1662.17	0	2355.5	1004	2.34612	1351.5	1376.2
341	1	4	2	1	NN034	DAXX	Pan-specific	NN034	Death-associated protein 6 (BING2)	NP_001341	Q9UER7								0	5997	1189	5.04373	4808	4723.23	0	4674	1145.5	4.08031	3528.5	3592.98
342	1	4	2	2	NN034	DAXX	Pan-specific	NN034	Death-associated protein 6 (BING2)	NP_001341	Q9UER7	5671.71	16.723	4026.51	10.7669	0.70993	-0.494252	-29.007	3	7832	1093	7.1656	6739	6620.19	0	5522	1142	4.83538	4380	4460.05
343	1	4	2	3	NN035-NN126	DFF35	Pan-specific	NN035-NN126	DNA fragmentation factor alpha (ICAD) 35-kDa subunit	NP_004392	O00273								0	1958	1107	1.76874	851	835.996	0	3343	1096	3.05018	2247	2288.06
344	1	4	2	4	NN035-NN126	DFF35	Pan-specific	NN035-NN126	DNA fragmentation factor alpha (ICAD) 35-kDa subunit	NP_004392	O00273	687.659	21.5714	2831.82	19.2017	4.11807	2.04197	311.807	0	1651	1102	1.49819	549	539.321	3	4389	1074	4.08659	3315	3375.58
345	1	4	2	5	NN036	DGKz	Pan-specific	NN036	Diacylglycerol kinase zeta	NP_963290	Q13574								3	4514.5	1113.5	4.05433	3401	3341.04	0	3044	1043	2.9185	2001	2037.57
346	1	4	2	6	NN036	DGKz	Pan-specific	NN036	Diacylglycerol kinase zeta	NP_963290	Q13574	3600.87	7.21593	3361.84	39.3912	0.933616	-0.0990983	-6.63837	3	5029	1099	4.57598	3930	3860.71	0	5636	1034	5.45068	4602	4686.1
347	1	4	2	7	NK048	DNAPK	Pan-specific	NK048	DNA-activated protein-serine kinase	NP_008835	P78527								0	1934	1122	1.72371	812	797.684	3	5834	1022	5.70841	4812	4899.94
348	1	4	2	8	NK048	DNAPK	Pan-specific	NK048	DNA-activated protein-serine kinase	NP_008835	P78527	841.154	5.16788	4058.08	20.7452	4.82442	2.27036	382.442	0	2007.5	1107	1.81346	900.5	884.624	3	4180.5	1022	4.09051	3158.5	3216.22
349	1	4	2	9	PN027	Dok2	Y142	PN027	Docking protein 2 (mouse)	NP_034201	O60496								0	3977	1050	3.78762	2927	2875.39	0	3734	1017	3.67158	2717	2766.65
350	1	4	2	10	PN027	Dok2	Y142	PN027	Docking protein 2 (mouse)	NP_034201	O60496	2973.14	3.28763	2563	7.94597	0.862051	-0.214155	-13.7949	0	4156	1030	4.03495	3126	3070.89	0	3328.5	1011.5	3.29066	2317	2359.34
351	1	4	3	1	NK049	DRAK1	Pan-specific	NK049	DAP kinase-related apoptosis-inducing protein-serine kinase 1 (STK17A)	NP_004751	Q9UEE5								0	3164	1138.5	2.7791	2025.5	1989.79	0	4586	1140.5	4.02104	3445.5	3508.47
352	1	4	3	2	NK049	DRAK1	Pan-specific	NK049	DAP kinase-related apoptosis-inducing protein-serine kinase 1 (STK17A)	NP_004751	Q9UEE5	3542.67	43.8336	4566.71	23.173	1.28906	0.366318	28.9059	0	6326	1139	5.55399	5187	5095.55	0	6647	1123	5.91897	5524	5624.95
353	1	4	3	3	NK050	DRAK2	Pan-specific	NK050	DAP kinase-related apoptosis-inducing protein-serine kinase 2 (STK17B)	NP_004217	O94768								0	3512	1135	3.09427	2377	2335.09	0	3786	1111	3.40774	2675	2723.89
354	1	4	3	4	NK050	DRAK2	Pan-specific	NK050	DAP kinase-related apoptosis-inducing protein-serine kinase 2 (STK17B)	NP_004217	O94768	3766.65	38.0061	2808.91	3.02701	0.745732	-0.42327	-25.4268	3	6434	1142.5	5.63151	5291.5	5198.21	0	3929	1087	3.61454	2842	2893.94
355	1	4	3	5	NK051	eEF2K	Pan-specific	NK051	Elongation factor-2 protein-serine kinase	NP 037434	O00418								0	2246	1127	1.9929	1119	1099.27	0	2171	1053	2.06173	1118	1138.43
356	1	4	3	6	NK051	eEF2K	Pan-specific	NK051	Elongation factor-2 protein-serine kinase	NP 037434	O00418	1119.9	1.84211	1132.07	0.562177	1.01086	0.0155886	1.08638	0	2296	1135	2.02291	1161	1140.53	0	2148	1042.5	2.06043	1105.5	1125.7
357	1	4	3	7	NK052-1	EGFR	Pan-specific	NK052-1	Epidermal growth factor receptor-tyrosine kinase	NP_005219	P00533								0	8694.5	1118	7.77683	7576.5	7442.92	0	3481.5	1036	3.36052	2445.5	2490.19
358	1	4	3	8	NK052-1	EGFR	Pan-specific	NK052-1	Epidermal growth factor receptor-tyrosine kinase	NP_005219	P00533	8144.09	8.60951	2566.05	2.95635	0.315082	-1.6662	-68.4918	3	10102	1098	9.20036	9004	8845.25	0	3621	1026.5	3.52752	2594.5	2641.91
359	1	4	3	9	NK052-2	EGFR	Pan-specific	NK052-2	Epidermal growth factor receptor-tyrosine kinase	NP_005219	P00533								0	4558.5	1047	4.35387	3511.5	3449.59	0	4242.5	1036	4.09508	3206.5	3265.1
360	1	4	3	10	NK052-2	EGFR	Pan-specific	NK052-2	Epidermal growth factor receptor-tyrosine kinase	NP_005219	P00533	3007.77	14.6893	2964.45	10.1417	0.985599	-0.0209277	-1.44013	0	3630	1018	3.56582	2612	2565.95	0	3630	1014	3.57988	2616	2663.81
361	1	4	4	1	PK009	EGFR	Y1068	PK009	Epidermal growth factor receptor-tyrosine kinase	NP_005219	P00533								0	2615	1127	2.32032	1488	1461.77	0	2323	1124.5	2.06581	1198.5	1220.4
362	1	4	4	2	PK009	EGFR	Y1068	PK009	Epidermal growth factor receptor-tyrosine kinase	NP_005219	P00533	1410.93	3.60313	1231.35	0.888981	0.872723	-0.196404	-12.7277	0	2583.5	1199	2.15471	1384.5	1360.09	0	2347	1127	2.08252	1220	1242.3
363	1	4	4	3	PK010-2	EGFR	Y1148	PK010-2	Epidermal growth factor receptor-tyrosine kinase	NP_005219	P00533								0	2448.5	1174	2.0856	1274.5	1252.03	0	2411.5	1102	2.18829	1309.5	1333.43
364	1	4	4	4	PK010-2	EGFR	Y1148	PK010-2	Epidermal growth factor receptor-tyrosine kinase	NP_005219	P00533	1243.93	0.65153	1324.52	0.672689	1.06479	0.0905715	6.47919	0	2437	1179	2.06701	1258	1235.82	0	2382	1090	2.18532	1292	1315.61
365	1	4	4	5	PK010-3	EGFR	Y1148	PK010-3	Epidermal growth factor receptor-tyrosine kinase	NP_005219	P00533								0	2435	1167.5	2.08565	1267.5	1245.15	0	2291	1050	2.1819	1241	1263.68
366	1	4	4	6	PK010-3	EGFR	Y1148	PK010-3	Epidermal growth factor receptor-tyrosine kinase	NP_005219	P00533	1242.45	0.217434	1208.18	4.59334	0.972419	-0.0403501	-2.75811	0	2428	1166	2.08233	1262	1239.75	0	2150	1018	2.11198	1132	1152.69
367	1	4	4	7	PK011	EGFR	Y1173	PK011	Epidermal growth factor receptor-tyrosine kinase	NP_005219	P00533								0	2347.5	1103	2.12829	1244.5	1222.56	0	2566	1043	2.46021	1523	1550.83
368	1	4	4	8	PK011	EGFR	Y1173	PK011	Epidermal growth factor receptor-tyrosine kinase	NP_005219	P00533	1120.88	9.07099	1410.31	9.9639	1.25821	0.331377	25.8214	0	2136	1098.5	1.94447	1037.5	1019.21	0	2260	1013	2.231	1247	1269.79
369	1	4	4	9	PK120	EGFR	T678	PK120	Epidermal growth factor receptor-tyrosine kinase	NP_005219	P00533								2	1133	1038.5	1.091	94.5	92.8339	0	1465	1016	1.44193	449	457.206
370	1	4	4	10	PK120	EGFR	T678	PK120	Epidermal growth factor receptor-tyrosine kinase	NP_005219	P00533	131.883	29.6089	658.315	30.5491	4.99166	2.31952	399.166	2	1194.5	1020.5	1.1705	174	170.932	0	1868	1024	1.82422	844	859.424
371	1	4	5	1	PK121	EGFR	T693	PK121	Epidermal growth factor receptor-tyrosine kinase	NP_005219	P00533								0	2248	1191	1.88749	1057	1038.36	0	1855	1141	1.62577	714	727.048
372	1	4	5	2	PK121	EGFR	T693	PK121	Epidermal growth factor receptor-tyrosine kinase	NP_005219	P00533	867.923	19.6378	794.255	8.46154	0.915121	-0.127966	-8.48792	0	1875	1165	1.60944	710	697.482	0	1975	1129	1.74934	846	861.461
373	1	4	5	3	PK122	EGFR	Y1092	PK122	Epidermal growth factor receptor-tyrosine kinase	NP_005219	P00533								0	2392	1197	1.99833	1195	1173.93	0	2014	1111	1.81278	903	919.502
374	1	4	5	4	PK122	EGFR	Y1092	PK122	Epidermal growth factor receptor-tyrosine kinase	NP_005219	P00533	1310.97	10.4534	949.542	3.16354	0.724304	-0.465334	-27.5696	0	2692	1218	2.21018	1474	1448.01	0	2049.5	1087.5	1.8846	962	979.581
375	1	4	5	5	PK123	EGFR	Y1110	PK123	Epidermal growth factor receptor-tyrosine kinase	NP_005219	P00533								2	1351	1167	1.15767	184	180.756	0	3773	1059.5	3.56111	2713.5	2763.09
376	1	4	5	6	PK123	EGFR	Y1110	PK123	Epidermal growth factor receptor-tyrosine kinase	NP_005219	P00533	240.435	24.8212	1811.77	52.5081	7.53537	2.91368	653.537	2	1464.5	1159	1.26359	305.5	300.114	0	1880	1035	1.81643	845	860.442
377	1	4	5	7	PK124	EGFR	Y1197	PK124	Epidermal growth factor receptor-tyrosine kinase	NP_005219	P00533								2	1121	1093	1.02562	28	27.5063	0	1866.5	1003	1.86092	863.5	879.281
378	1	4	5	8	PK124	EGFR	Y1197	PK124	Epidermal growth factor receptor-tyrosine kinase	NP_005219	P00533	65.3276	57.8947	779.49	12.8021	11.932	3.57677	1093.2	2	1191	1086	1.09669	105	103.149	0	1674.5	1007	1.66286	667.5	679.699
381	1	4	6	1	PN028-1	eIF2a	S51	PN028	Eukaryotic translation initiation factor 2 alpha	NP_004085	P05198								0	5152	1211	4.25434	3941	3871.52	0	3442	1124	3.06228	2318	2360.36
382	1	4	6	2	PN028-1	eIF2a	S51	PN028	Eukaryotic translation initiation factor 2 alpha	NP_004085	P05198	5097.51	24.0509	2443.35	3.39654	0.479322	-1.06093	-52.0678	3	7639	1202	6.35524	6437	6323.51	0	3618	1137	3.18206	2481	2526.34
383	1	4	6	3	PN028-2	eIF2a	S51	PN028-2	Eukaryotic translation initiation factor 2 alpha	NP_004085	P05198								0	4348	1180	3.68475	3168	3112.15	0	2986.5	1125.5	2.65349	1861	1895.01
384	1	4	6	4	PN028-2	eIF2a	S51	PN028-2	Eukaryotic translation initiation factor 2 alpha	NP_004085	P05198	4484.02	30.5948	1913.34	0.957956	0.426701	-1.2287	-57.3299	3	7187	1226	5.86215	5961	5855.9	0	3021	1124	2.68772	1897	1931.67
385	1	4	6	5	NN039	eIF4E	Pan-specific	NN039	Eukaryotic translation initiation factor 4 (mRNA cap binding protein)	NP_001959	P06730								0	4145	1192	3.47735	2953	2900.94	0	2373	1070	2.21776	1303	1326.81
386	1	4	6	6	NN039	eIF4E	Pan-specific	NN039	Eukaryotic translation initiation factor 4 (mRNA cap binding protein)	NP_001959	P06730	2166.86	33.8774	1422.28	6.71201	0.656376	-0.607405	-34.3624	0	2612.5	1154	2.26386	1458.5	1432.79	0	2529	1038.5	2.43524	1490.5	1517.74
387	1	4	6	7	PN030-1	eIF4E	S209	PN030-1	Eukaryotic translation initiation factor 4 (mRNA cap binding protein)	NP_001959	P06730								0	3817.5	1145	3.33406	2672.5	2625.38	0	3578	1054	3.39469	2524	2570.13
388	1	4	6	8	PN030-1	eIF4E	S209	PN030-1	Eukaryotic translation initiation factor 4 (mRNA cap binding protein)	NP_001959	P06730	2534.76	3.57523	2569.62	0.0198138	1.01375	0.0197053	1.37524	0	3582	1094	3.27422	2488	2444.13	0	3562	1039	3.4283	2523	2569.11
389	1	4	6	9	PN030-2	eIF4E	S209	PN030-2	Eukaryotic translation initiation factor 4 (mRNA cap binding protein)	NP_001959	P06730								0	3792.5	1065	3.56103	2727.5	2679.41	0	3458	1053.5	3.28239	2404.5	2448.44
390	1	4	6	10	PN030-2	eIF4E	S209	PN030-2	Eukaryotic translation initiation factor 4 (mRNA cap binding protein)	NP_001959	P06730	2637.42	1.59233	2528.12	3.15175	0.95856	-0.0610587	-4.14396	0	3734	1092	3.41941	2642	2595.42	0	3608	1047	3.44604	2561	2607.8
391	1	4	7	1	PN031	eIF4G	S1107	PN031	Eukaryotic translation initiation factor 4 gamma 1	NP_004944	Q04637								0	4009	1222.5	3.27935	2786.5	2737.37	0	4507	1140	3.95351	3367	3428.53
392	1	4	7	2	PN031	eIF4G	S1107	PN031	Eukaryotic translation initiation factor 4 gamma 1	NP_004944	Q04637	4412.8	37.9675	4065.97	15.6774	0.921404	-0.118095	-7.85964	3	7407.5	1210	6.1219	6197.5	6088.23	0	5743	1124	5.10943	4619	4703.41
393	1	4	7	3	PN097	eNos	T495	PN097	Nitric-oxide synthase, endothelial	NP_000594	P29474								0	3650	1241	2.94118	2409	2366.53	3	6513	1115	5.84126	5398	5496.65
394	1	4	7	4	PN097	eNos	T495	PN097	Nitric-oxide synthase, endothelial	NP_000594	P29474	4610.75	48.6737	5657.54	2.84377	1.22703	0.295172	22.7032	3	8198	1220	6.71967	6978	6854.97	3	6836	1122	6.09269	5714	5818.42
395	1	4	7	5	NK053	EphA1	Pan-specific	NK053	Ephrin type-A receptor 1 protein-tyrosine kinase	NP_005223	P21709								0	2056	1186	1.73356	870	854.661	3	7080.5	1088	6.50781	5992.5	6102.01
396	1	4	7	6	NK053	EphA1	Pan-specific	NK053	Ephrin type-A receptor 1 protein-tyrosine kinase	NP_005223	P21709	1106.64	22.7696	6186.28	1.36208	5.59015	2.48289	459.015	0	2527	1144	2.20892	1383	1358.62	3	7233	1075	6.72837	6158	6270.54
397	1	4	7	7	NK054-1	ErbB2 (HER2)	Pan-specific	NK054-1	ErbB2 (Neu) receptor-tyrosine kinase	NP_004439	P04626								0	1645	1132	1.45318	513	503.955	0	2076.5	1034	2.00822	1042.5	1061.55
398	1	4	7	8	NK054-1	ErbB2 (HER2)	Pan-specific	NK054-1	ErbB2 (Neu) receptor-tyrosine kinase	NP_004439	P04626	569.774	11.5517	1115.27	4.81625	1.95738	0.968925	95.7382	0	1731	1084	1.59686	647	635.593	0	2187	1039	2.10491	1148	1168.98
399	1	4	7	9	NK054-2	ErbB2 (HER2)	Pan-specific	NK054-2	ErbB2 (Neu) receptor-tyrosine kinase	NP_004439	P04626								0	4076.5	1058	3.85302	3018.5	2965.28	0	3062	1025	2.98732	2037	2074.23
400	1	4	7	10	NK054-2	ErbB2 (HER2)	Pan-specific	NK054-2	ErbB2 (Neu) receptor-tyrosine kinase	NP_004439	P04626	2883.75	2.82746	1929.12	7.52177	0.668964	-0.579999	-33.1036	0	3981.5	1129	3.52657	2852.5	2802.21	0	2768	1016	2.72441	1752	1784.02
401	1	4	8	1	PK013-1	ErbB2 (HER2)	Y1248	PK013-1	ErbB2 (Neu) receptor-tyrosine kinase	NP_004439	P04626								0	5834.5	1256	4.6453	4578.5	4497.78	3	8542.5	1121	7.62043	7421.5	7557.13
402	1	4	8	2	PK013-1	ErbB2 (HER2)	Y1248	PK013-1	ErbB2 (Neu) receptor-tyrosine kinase	NP_004439	P04626	6397.68	29.6967	7277.61	3.84077	1.13754	0.185916	13.7539	3	9706	1259.5	7.70623	8446.5	8297.58	3	8007	1134.5	7.05773	6872.5	6998.1
403	1	4	8	3	PK125	ErbB2 (HER2)	Y877	PK125	ErbB2 (Neu) receptor-tyrosine kinase	NP_004439	P04626								2	1437.5	1268	1.13368	169.5	166.512	0	1450	1105.5	1.31162	344.5	350.796
404	1	4	8	4	PK125	ErbB2 (HER2)	Y877	PK125	ErbB2 (Neu) receptor-tyrosine kinase	NP_004439	P04626	109.534	52.0179	418.766	16.231	3.82315	1.93476	282.315	2	1251	1197.5	1.04468	53.5	52.5568	0	1574	1096	1.43613	478	486.736
405	1	4	8	5	PK134	ErbB2 (HER2)	T686	PK134	ErbB2 (Neu) receptor-tyrosine kinase	NP_004439	P04626								0	3626	1225	2.96	2401	2358.67	0	3002	1101.5	2.72537	1900.5	1935.23
406	1	4	8	6	PK134	ErbB2 (HER2)	T686	PK134	ErbB2 (Neu) receptor-tyrosine kinase	NP_004439	P04626	2447.57	3.63235	1939.81	0.23622	0.792546	-0.335434	-20.7454	0	3753	1171	3.20495	2582	2536.48	0	2978	1068.5	2.78708	1909.5	1944.4
407	1	4	8	7	PK135	ErbB2 (HER2)	Y1112	PK135	ErbB2 (Neu) receptor-tyrosine kinase	NP_004439	P04626								0	4254	1159	3.67041	3095	3040.43	0	3642	1059	3.43909	2583	2630.2
408	1	4	8	8	PK135	ErbB2 (HER2)	Y1112	PK135	ErbB2 (Neu) receptor-tyrosine kinase	NP_004439	P04626	3051.24	0.354153	2681.12	1.89897	0.878698	-0.18656	-12.1302	0	4255	1138	3.73902	3117	3062.05	0	3725	1042	3.57486	2683	2732.03
409	1	4	8	9	PK013-2	ErbB2 (HER2)	Y1248	PK013-2	ErbB2 (Neu) receptor-tyrosine kinase	NP_004439	P04626								0	1639.5	1090.5	1.50344	549	539.321	0	1663	1016.5	1.63601	646.5	658.315
410	1	4	8	10	PK013-2	ErbB2 (HER2)	Y1248	PK013-2	ErbB2 (Neu) receptor-tyrosine kinase	NP_004439	P04626	469.081	14.9738	676.389	2.67219	1.44194	0.528016	44.1944	0	1488	1082	1.37523	406	398.842	0	1704	1022	1.66732	682	694.464
411	1	4	9	1	NK055-NK056-1	Erk1	Pan-specific	NK055-NK056-1	Extracellular regulated protein-serine kinase 1 (p44 MAP kinase)	AAA36142.1	P27361								0	3216.5	1270	2.53268	1946.5	1912.18	0	2917	1122	2.59982	1795	1827.8
412	1	4	9	2	NK055-NK056-1	Erk1	Pan-specific	NK055-NK056-1	Extracellular regulated protein-serine kinase 1 (p44 MAP kinase)	AAA36142.1	P27361	1495.66	27.8489	1816.09	0.6448	1.21424	0.280059	21.4245	0	2383	1284.5	1.8552	1098.5	1079.13	0	2898	1126	2.57371	1772	1804.38
413	1	4	9	3	NK055-NK056-2	Erk1	Pan-specific	NK055-NK056-2	Extracellular regulated protein-serine kinase 1 (p44 MAP kinase)	AAA36142.1	P27361								0	3650.5	1220	2.99221	2430.5	2387.65	0	2857	1124	2.54181	1733	1764.67
414	1	4	9	4	NK055-NK056-2	Erk1	Pan-specific	NK055-NK056-2	Extracellular regulated protein-serine kinase 1 (p44 MAP kinase)	AAA36142.1	P27361	2201.98	8.43185	1694.16	4.16228	0.769378	-0.378236	-23.0622	0	3283	1230.5	2.66802	2052.5	2016.31	0	2714.5	1120	2.42366	1594.5	1623.64
415	1	4	9	5	NK055-NK056-3	Erk1	Pan-specific	NK055-NK056-3	Extracellular regulated protein-serine kinase 1 (p44 MAP kinase)	AAA36142.1	P27361								0	2972	1235	2.40648	1737	1706.38	3	8821.5	1095	8.05616	7726.5	7867.7
416	1	4	9	6	NK055-NK056-3	Erk1	Pan-specific	NK055-NK056-3	Extracellular regulated protein-serine kinase 1 (p44 MAP kinase)	AAA36142.1	P27361	1685.75	1.22378	8112.85	3.02175	4.81262	2.26682	381.262	0	2883	1188	2.42677	1695	1665.12	3	9295.5	1087.5	8.54759	8208	8358
417	1	4	9	7	NK055-NK056-4	Erk1	Pan-specific	NK055-NK056-4	Extracellular regulated protein-serine kinase 1 (p44 MAP kinase)	AAA36142.1	P27361								0	3246.5	1145.5	2.83413	2101	2063.96	0	3178	1063	2.98965	2115	2153.65
418	1	4	9	8	NK055-NK056-4	Erk1	Pan-specific	NK055-NK056-4	Extracellular regulated protein-serine kinase 1 (p44 MAP kinase)	AAA36142.1	P27361	1563.44	32.0138	1844.1	16.7863	1.17951	0.238189	17.9511	0	2253.5	1171.5	1.9236	1082	1062.92	0	2557	1050	2.43524	1507	1534.54
419	1	4	9	9	NK055-NK056-5	Erk1	Pan-specific	NK055-NK056-5	Extracellular regulated protein-serine kinase 1 (p44 MAP kinase)	AAA36142.1	P27361								3	6953	1112	6.2527	5841	5738.02	0	4177.5	1039.5	4.01876	3138	3195.35
420	1	4	9	10	NK055-NK056-5	Erk1	Pan-specific	NK055-NK056-5	Extracellular regulated protein-serine kinase 1 (p44 MAP kinase)	AAA36142.1	P27361	4112.44	39.5282	3185.16	0.319693	0.774519	-0.368628	-22.5481	0	3647.5	1116	3.26837	2531.5	2486.87	0	4145	1027	4.03603	3118	3174.98
421	1	4	10	1	NK055-NK056-6	Erk1	Pan-specific	NK055-NK056-6	Extracellular regulated protein-serine kinase 1 (p44 MAP kinase)	AAA36142.1	P27361								0	2518	1280.5	1.96642	1237.5	1215.68	0	1673	1124	1.48843	549	559.033
422	1	4	10	2	NK055-NK056-6	Erk1	Pan-specific	NK055-NK056-6	Extracellular regulated protein-serine kinase 1 (p44 MAP kinase)	AAA36142.1	P27361	1300.66	6.53323	845.423	33.8753	0.649997	-0.621495	-35.0003	0	2686	1275.5	2.10584	1410.5	1385.63	0	2234	1122.5	1.9902	1111.5	1131.81
423	1	4	10	3	NK055-NK056-7	Erk1	Pan-specific	NK055-NK056-7	Extracellular regulated protein-serine kinase 1 (p44 MAP kinase)	AAA36142.1	P27361								0	6582	1233	5.3382	5349	5254.69	0	5747.5	1148.5	5.00435	4599	4683.05
424	1	4	10	4	NK055-NK056-7	Erk1	Pan-specific	NK055-NK056-7	Extracellular regulated protein-serine kinase 1 (p44 MAP kinase)	AAA36142.1	P27361	5111.76	2.79619	4490.08	4.29754	0.878383	-0.187077	-12.1617	0	6298	1240	5.07903	5058	4968.82	0	5335.5	1115.5	4.78306	4220	4297.12
425	1	4	10	5	PK014-PK015-2	Erk1	T202+Y204; T185/Y187	PK014-PK015-2	Extracellular regulated protein-serine kinase 1 (p44 MAP kinase)	AAA36142.1	P27361								0	3324.5	1207	2.75435	2117.5	2080.17	0	3671.5	1110	3.30766	2561.5	2608.31
426	1	4	10	6	PK014-PK015-2	Erk1	T202+Y204; T185/Y187	PK014-PK015-2	Extracellular regulated protein-serine kinase 1 (p44 MAP kinase)	AAA36142.1	P27361	2195.1	5.23607	3140.87	16.9557	1.43085	0.516875	43.0852	0	3546.5	1195	2.96778	2351.5	2310.04	0	4677	1069.5	4.37307	3607.5	3673.43
427	1	4	10	7	PK014-PK015-3	Erk1	T202+Y204; T185/Y187	PK014-PK015-3	Extracellular regulated protein-serine kinase 1 (p44 MAP kinase)	AAA36142.1	P27361								0	3590	1140	3.14912	2450	2406.8	0	3015	1080.5	2.79037	1934.5	1969.85
428	1	4	10	8	PK014-PK015-3	Erk1	T202+Y204; T185/Y187	PK014-PK015-3	Extracellular regulated protein-serine kinase 1 (p44 MAP kinase)	AAA36142.1	P27361	1988.81	21.0175	2612.64	24.6029	1.31367	0.393605	31.3672	0	2774	1175	2.36085	1599	1570.81	0	4287	1090	3.93303	3197	3255.43
429	1	4	10	9	NK056-1	Erk2	Pan-specific	NK056-1	Extracellular regulated protein-serine kinase 2 (p42 MAP kinase)	NP_002736	P28482								0	2633	1158	2.27375	1475	1448.99	0	2109	1034.5	2.03867	1074.5	1094.14
430	1	4	10	10	NK056-1	Erk2	Pan-specific	NK056-1	Extracellular regulated protein-serine kinase 2 (p42 MAP kinase)	NP_002736	P28482	1525.62	5.02254	1451.04	24.5965	0.951117	-0.0723059	-4.88834	0	2734	1103	2.47869	1631	1602.24	3	2803.5	1028	2.72714	1775.5	1807.95
431	1	4	11	1	NK056-2	Erk2	Pan-specific	NK056-2	Extracellular regulated protein-serine kinase 2 (p42 MAP kinase)	NP_002736	P28482								0	1928	1280	1.50625	648	636.575	0	2463	1128	2.18351	1335	1359.4
432	1	4	11	2	NK056-2	Erk2	Pan-specific	NK056-2	Extracellular regulated protein-serine kinase 2 (p42 MAP kinase)	NP_002736	P28482	617.665	3.06163	1382.05	1.63934	2.23755	1.16192	123.755	0	1867.5	1258	1.4845	609.5	598.754	0	2497	1117.5	2.23445	1379.5	1404.71
433	1	4	11	3	NK057-2	Erk3	Pan-specific	NK057-2	Extracellular regulated protein-serine kinase 3	NP_002739	Q16659								0	2936.5	1217.5	2.41191	1719	1688.69	2	1429	1127.5	1.26741	301.5	307.01
434	1	4	11	4	NK057-2	Erk3	Pan-specific	NK057-2	Extracellular regulated protein-serine kinase 3	NP_002739	Q16659	1782.26	5.2501	413.929	25.8303	0.232249	-2.10626	-76.7751	0	3176.5	1267	2.5071	1909.5	1875.83	0	1619	1107.5	1.46185	511.5	520.848
435	1	4	11	5	NK058	Erk4	Pan-specific	NK058	Extracellular regulated protein-serine kinase 4	NP_002738	Q13164								0	3218	1221	2.63554	1997	1961.79	3	7609.5	1104	6.89266	6505.5	6624.39
436	1	4	11	6	NK058	Erk4	Pan-specific	NK058	Extracellular regulated protein-serine kinase 4	NP_002738	Q13164	1416.82	38.4642	6527.4	1.4859	4.60707	2.20385	360.707	0	2060	1172.5	1.75693	887.5	871.853	3	7378	1063	6.94073	6315	6430.41
437	1	4	11	7	NK206-1	Erk5	Pan-specific	NK206-1	Extracellular regulated protein-serine kinase 5 (Big MAP kinase 1 (BMK1))	NP_620602	Q13164								0	1622	1143	1.41907	479	470.555	0	1674	1054	1.58824	620	631.331
438	1	4	11	8	NK206-1	Erk5	Pan-specific	NK206-1	Extracellular regulated protein-serine kinase 5 (Big MAP kinase 1 (BMK1))	NP_620602	Q13164	461.468	1.96913	611.983	3.1614	1.32617	0.407262	32.6166	0	1589.5	1129	1.40788	460.5	452.381	0	1633	1051	1.55376	582	592.636
439	1	4	11	9	NK206-2	Erk5	Pan-specific	NK206-2	Extracellular regulated protein-serine kinase 5 (Big MAP kinase 1 (BMK1))	NP_620602	Q13164								0	2013	1142	1.7627	871	855.644	0	1943	1029	1.88824	914	930.703
440	1	4	11	10	NK206-2	Erk5	Pan-specific	NK206-2	Extracellular regulated protein-serine kinase 5 (Big MAP kinase 1 (BMK1))	NP_620602	Q13164	681.028	25.6401	904.228	2.92793	1.32774	0.408974	32.7741	0	1596.5	1081	1.47687	515.5	506.411	0	1871	1009	1.85431	862	877.753
443	2	1	1	3	PK016	Erk5	T218+Y220	PK016	Extracellular regulated protein-serine kinase 5 (Big MAP kinase 1 (BMK1))	NP_620602	Q13164								0	2373.5	1419	1.67266	954.5	937.671	0	3937	1191	3.30563	2746	2796.18
444	2	1	1	4	PK016	Erk5	T218+Y220	PK016	Extracellular regulated protein-serine kinase 5 (Big MAP kinase 1 (BMK1))	NP_620602	Q13164	2946.62	68.178	3085.88	9.38789	1.04726	0.0666238	4.7263	3	6533	1488.5	4.38898	5044.5	4955.56	0	4497	1182	3.80457	3315	3375.58
445	2	1	1	5	NN040	ERP57	Pan-specific	NN040	ER protein 57 kDa (protein disulfide isomerase-associated 3; 58 kDa glucose regulated protein)	NP_005304	P30101								0	2281	1417	1.60974	864	848.767	0	1892	1206	1.56882	686	698.537
446	2	1	1	6	NN040	ERP57	Pan-specific	NN040	ER protein 57 kDa (protein disulfide isomerase-associated 3; 58 kDa glucose regulated protein)	NP_005304	P30101	916.796	7.42031	656.787	6.35659	0.716394	-0.481174	-28.3606	0	2419	1416.5	1.70773	1002.5	984.825	0	1818	1214	1.49753	604	615.038
447	2	1	1	7	NN041	ERP72	Pan-specific	NN041	ER protein 72 kDa (protein disulfide isomerase-associated 4)	NP_004902	P13667								0	2473	1363	1.81438	1110	1090.43	0	2045	1210	1.69008	835	850.26
448	2	1	1	8	NN041	ERP72	Pan-specific	NN041	ER protein 72 kDa (protein disulfide isomerase-associated 4)	NP_004902	P13667	1210.52	9.92088	771.343	10.231	0.637198	-0.650187	-36.2802	0	2705.5	1351	2.00259	1354.5	1330.62	0	1893	1213	1.56059	680	692.427
449	2	1	1	9	NK060	FAK	Pan-specific	NK060	Focal adhesion protein-tyrosine kinase	NP_005598	Q05397								0	1957	1279	1.5301	678	666.046	0	2934	1264	2.3212	1670	1700.52
450	2	1	1	10	NK060	FAK	Pan-specific	NK060	Focal adhesion protein-tyrosine kinase	NP_005598	Q05397	644.925	3.27494	2278.9	25.3798	3.53359	1.82113	253.359	0	1907	1272	1.49921	635	623.804	0	4051	1245	3.25382	2806	2857.28
451	2	1	2	1	PK017	FAK	Y397	PK017	Focal adhesion protein-tyrosine kinase	NP_005598	Q05397								0	3226	1437	2.24495	1789	1757.46	0	3313	1143	2.89851	2170	2209.66
452	2	1	2	2	PK017	FAK	Y397	PK017	Focal adhesion protein-tyrosine kinase	NP_005598	Q05397	2893.57	39.2633	2325.74	4.99124	0.803762	-0.31516	-19.6238	1	5592	1490	3.75302	4102	4029.68	0	3567	1169	3.05133	2398	2441.82
453	2	1	2	3	PK018-1	FAK	Y576	PK018-1	Focal adhesion protein-tyrosine kinase	NP_005598	Q05397								0	2552.5	1464	1.74351	1088.5	1069.31	0	2322	1207	1.92378	1115	1135.38
454	2	1	2	4	PK018-1	FAK	Y576	PK018-1	Focal adhesion protein-tyrosine kinase	NP_005598	Q05397	1124.08	4.87219	1337.25	15.0961	1.18964	0.250529	18.9644	0	2609	1409	1.85167	1200	1178.84	0	2681.5	1170	2.29188	1511.5	1539.12
455	2	1	2	5	PK018-2	FAK	Y576	PK018-2	Focal adhesion protein-tyrosine kinase	NP_005598	Q05397								0	2810.5	1412.5	1.98973	1398	1373.35	0	2851	1206	2.36401	1645	1675.06
456	2	1	2	6	PK018-2	FAK	Y576	PK018-2	Focal adhesion protein-tyrosine kinase	NP_005598	Q05397	1265.29	8.54037	1436.28	16.6253	1.13514	0.182864	13.5135	0	2549	1371	1.85923	1178	1157.23	0	2388	1212	1.9703	1176	1197.49
457	2	1	2	7	PK019-1	FAK	Y577	PK019-1	Focal adhesion protein-tyrosine kinase	NP_005598	Q05397								0	3441.5	1364	2.52309	2077.5	2040.87	0	4642	1237	3.75263	3405	3467.23
458	2	1	2	8	PK019-1	FAK	Y577	PK019-1	Focal adhesion protein-tyrosine kinase	NP_005598	Q05397	1958.84	4.18756	2817.82	23.0463	1.43851	0.524578	43.8512	0	3277.5	1367	2.39759	1910.5	1876.82	0	3356.5	1227	2.73553	2129.5	2168.42
459	2	1	2	9	PK020-2	FAK	S722	PK020-2	Focal adhesion protein-tyrosine kinase	NP_005598	Q05397								0	3480	1341	2.59508	2139	2101.29	0	4460	1231.5	3.6216	3228.5	3287.5
460	2	1	2	10	PK020-2	FAK	S722	PK020-2	Focal adhesion protein-tyrosine kinase	NP_005598	Q05397	2080.66	0.991501	3442.28	4.49638	1.65442	0.726324	65.4418	0	3435	1338	2.56726	2097	2060.03	0	4792.5	1260	3.80357	3532.5	3597.06
461	2	1	3	1	PK020-3	FAK	S722	PK020-3	Focal adhesion protein-tyrosine kinase	NP_005598	Q05397								0	2710.5	1469	1.84513	1241.5	1219.61	0	3278	1134	2.89065	2144	2183.18
462	2	1	3	2	PK020-3	FAK	S722	PK020-3	Focal adhesion protein-tyrosine kinase	NP_005598	Q05397	1196.28	1.95032	2843.28	23.216	2.37677	1.249	137.677	0	2633	1439	1.82974	1194	1172.95	3	4622	1181.5	3.91198	3440.5	3503.38
463	2	1	3	3	PK020-4	FAK	S722	PK020-4	Focal adhesion protein-tyrosine kinase	NP_005598	Q05397								0	2707.5	1411	1.91885	1296.5	1273.64	0	3277	1198.5	2.73425	2078.5	2116.48
464	2	1	3	4	PK020-4	FAK	S722	PK020-4	Focal adhesion protein-tyrosine kinase	NP_005598	Q05397	1588.74	19.833	2263.63	6.50022	1.4248	0.510755	42.4796	0	3295	1357	2.42815	1938	1903.83	0	3580	1212.5	2.95258	2367.5	2410.77
465	2	1	3	5	PK021	FAK	S732	PK021	Focal adhesion protein-tyrosine kinase	NP_005598	Q05397								1	3108	1420	2.18873	1688	1658.24	0	2536.5	1224	2.0723	1312.5	1336.49
466	2	1	3	6	PK021	FAK	S732	PK021	Focal adhesion protein-tyrosine kinase	NP_005598	Q05397	1532	8.23982	1418.97	5.8127	0.926215	-0.110581	-7.37847	0	2813	1382	2.03546	1431	1405.77	0	2710.5	1236	2.19296	1474.5	1501.45
467	2	1	3	7	PK022-2	FAK	S843	PK022-2	Focal adhesion protein-tyrosine kinase	NP_005598	Q05397								0	4371	1369	3.19284	3002	2949.07	3	7099	1247	5.69286	5852	5958.95
468	2	1	3	8	PK022-2	FAK	S843	PK022-2	Focal adhesion protein-tyrosine kinase	NP_005598	Q05397	2974.61	0.858653	6090.05	2.15274	2.04734	1.03375	104.734	0	4442	1388	3.20029	3054	3000.16	0	7369.5	1260	5.84881	6109.5	6221.15
469	2	1	3	9	PK024	FAK	S910	PK024	Focal adhesion protein-tyrosine kinase	NP_005598	Q05397								0	2310	1328	1.73946	982	964.687	0	2033	1238	1.64216	795	809.529
470	2	1	3	10	PK024	FAK	S910	PK024	Focal adhesion protein-tyrosine kinase	NP_005598	Q05397	921.217	4.71874	888.445	8.88252	0.964426	-0.0522582	-3.55744	0	2241.5	1348	1.66283	893.5	877.747	0	2189	1239	1.76675	950	967.361
471	2	1	4	1	NN042	FAS	Pan-specific	NN042	Tumor necrosis factor superfamily member 6 (Apo1, CD95)	NP_003789	P25445								0	2298	1416	1.62288	882	866.45	0	2801	1131	2.47657	1670	1700.52
472	2	1	4	2	NN042	FAS	Pan-specific	NN042	Tumor necrosis factor superfamily member 6 (Apo1, CD95)	NP_003789	P25445	455.328	90.2913	1461.48	16.356	3.20973	1.68245	220.973	2	1510	1465	1.03072	45	44.2066	0	2359.5	1159	2.03581	1200.5	1222.44
473	2	1	4	3	NN043	FasL	Pan-specific	NN043	Tumor necrosis factor ligand, member 6	NP_000630	P48023								0	2593.5	1379	1.88071	1214.5	1193.09	0	2429	1196.5	2.03009	1232.5	1255.02
474	2	1	4	4	NN043	FasL	Pan-specific	NN043	Tumor necrosis factor ligand, member 6	NP_000630	P48023	1206.6	1.11948	2154.16	41.7395	1.78532	0.836184	78.5322	0	2631	1389	1.89417	1242	1220.1	0	4206	1207.5	3.48323	2998.5	3053.3
475	2	1	4	5	NK061	Fes	Pan-specific	NK061	Fes/Fps protein-tyrosine kinase	NP_001996	P07332								0	4014.5	1421	2.82512	2593.5	2547.77	0	2106	1200	1.755	906	922.557
476	2	1	4	6	NK061	Fes	Pan-specific	NK061	Fes/Fps protein-tyrosine kinase	NP_001996	P07332	2322.81	9.68492	867.316	6.36924	0.37339	-1.42124	-62.661	0	3483	1347.5	2.58479	2135.5	2097.85	0	2011	1213.5	1.65719	797.5	812.074
477	2	1	4	7	NK062	FGFR1	Pan-specific	NK062	Fibroblast growth factor receptor-tyrosine kinase 1	P11362	P11362								0	3409	1351	2.52332	2058	2021.72	0	2594	1231	2.10723	1363	1387.91
478	2	1	4	8	NK062	FGFR1	Pan-specific	NK062	Fibroblast growth factor receptor-tyrosine kinase 1	P11362	P11362	2496.45	19.0162	1258.59	10.2751	0.504152	-0.98807	-49.5848	0	4393.5	1369	3.20928	3024.5	2971.18	0	2342	1233	1.89943	1109	1129.27
479	2	1	4	9	NK063	FGFR2	Pan-specific	NK063	Fibroblast growth factor receptor-tyrosine kinase 2 (BEK)	P21802	P21802								0	2958	1351	2.18949	1607	1578.67	0	1866.5	1248.5	1.49499	618	629.294
480	2	1	4	10	NK063	FGFR2	Pan-specific	NK063	Fibroblast growth factor receptor-tyrosine kinase 2 (BEK)	P21802	P21802	1545.27	2.16147	714.575	11.9344	0.462428	-1.1127	-53.7572	0	2898	1359	2.13245	1539	1511.87	0	2024.5	1239	1.63398	785.5	799.855
481	2	1	5	1	NN127	FKBP52	Pan-specific	NN127	FK506-binding protein 4	NP_002005	Q02790								0	2705.5	1466	1.8455	1239.5	1217.65	0	1904.5	1145.5	1.66259	759	772.871
482	2	1	5	2	NN127	FKBP52	Pan-specific	NN127	FK506-binding protein 4	NP_002005	Q02790	1146.42	6.21251	842.623	8.27795	0.735	-0.444183	-26.5	0	2496.5	1402	1.78067	1094.5	1075.2	0	2066	1170	1.76581	896	912.375
483	2	1	5	3	PN032	FKHRL1	T32	PN032	Forkhead-like transcription factor 1 (FOXO3A)	NP_001446	O43524								0	2437	1371.5	1.77689	1065.5	1046.71	0	1751	1186	1.47639	565	575.325
484	2	1	5	4	PN032	FKHRL1	T32	PN032	Forkhead-like transcription factor 1 (FOXO3A)	NP_001446	O43524	1310.24	20.1125	479.098	20.085	0.365658	-1.45143	-63.4342	0	2968	1366	2.17277	1602	1573.76	2	1571	1195	1.31464	376	382.871
485	2	1	5	5	NK064	FLT4	Pan-specific	NK064	Vascular endothelial growth factor receptor-protein-tyrosine kinase 3 (VEGFR3)	NP_002011	P35916								0	5072	1433	3.53943	3639	3574.84	0	2850.5	1212	2.3519	1638.5	1668.44
486	2	1	5	6	NK064	FLT4	Pan-specific	NK064	Vascular endothelial growth factor receptor-protein-tyrosine kinase 3 (VEGFR3)	NP_002011	P35916	3563.3	0.323937	1630.51	2.32631	0.457585	-1.12789	-54.2415	0	4986	1370.5	3.63809	3615.5	3551.76	0	2772	1208	2.2947	1564	1592.58
487	2	1	5	7	NN044	Fos	Pan-specific	NN044	Fos-c FBJ murine osteosarcoma oncoprotein-related transcription factor	NP_005243	P01100								0	3398.5	1369	2.48247	2029.5	1993.72	0	4706	1229	3.82913	3477	3540.54
488	2	1	5	8	NN044	Fos	Pan-specific	NN044	Fos-c FBJ murine osteosarcoma oncoprotein-related transcription factor	NP_005243	P01100	2149.18	7.23346	4850.04	26.9998	2.2567	1.17421	125.67	0	3686	1340	2.75075	2346	2304.64	3	7290	1241	5.87429	6049	6159.55
489	2	1	5	9	PN033-1	Fos	T232	PN033-1	Fos-c FBJ murine osteosarcoma oncoprotein-related transcription factor	NP_005243	P01100								0	2620	1366	1.91801	1254	1231.89	0	2670.5	1244	2.1467	1426.5	1452.57
490	2	1	5	10	PN033-1	Fos	T232	PN033-1	Fos-c FBJ murine osteosarcoma oncoprotein-related transcription factor	NP_005243	P01100	1219.12	1.04754	1427.62	1.7475	1.17103	0.227773	17.1026	0	2632.5	1404.5	1.87433	1228	1206.35	0	2642	1264.5	2.08936	1377.5	1402.67
491	2	1	6	1	NK065	Fyn	Pan-specific	NK065	Fyn proto-oncogene-encoded protein-tyrosine kinase	NP_002028	P06241								0	4277	1329	3.21821	2948	2896.02	3	6180	1149.5	5.37625	5030.5	5122.43
492	2	1	6	2	NK065	Fyn	Pan-specific	NK065	Fyn proto-oncogene-encoded protein-tyrosine kinase	NP_002028	P06241	2720.92	6.4356	4394.88	16.5547	1.61522	0.691729	61.5218	0	3970.5	1379	2.87926	2591.5	2545.81	0	4796.5	1195	4.01381	3601.5	3667.32
493	2	1	6	3	PN098	GAP-43	S41	PN098	Growth associated protein 43 (Neuromodulin)	NP_002036	P17677								0	2195	1363	1.61042	832	817.331	0	2019	1210	1.6686	809	823.785
494	2	1	6	4	PN098	GAP-43	S41	PN098	Growth associated protein 43 (Neuromodulin)	NP_002036	P17677	770.178	6.12245	779.744	5.64806	1.01242	0.0178098	1.24214	0	2120	1384	1.53179	736	723.024	0	1924.5	1202	1.60108	722.5	735.704
495	2	1	6	5	NK066	GCK	Pan-specific	NK066	Germinal centre protein-serine kinase	NP_004570	Q12851								0	2483	1347.5	1.84267	1135.5	1115.48	0	3849	1235	3.1166	2614	2661.77
496	2	1	6	6	NK066	GCK	Pan-specific	NK066	Germinal centre protein-serine kinase	NP_004570	Q12851	1754.76	36.4311	1793.18	48.4384	1.0219	0.0312509	2.18978	0	3808	1371	2.77753	2437	2394.03	0	2134	1226	1.74062	908	924.594
497	2	1	6	7	PN034	GFAP	S8	PN034	Glial fibrillary acidic protein	NP_002046	P14136								0	2613	1373	1.90313	1240	1218.14	0	1839	1227	1.49878	612	623.184
498	2	1	6	8	PN034	GFAP	S8	PN034	Glial fibrillary acidic protein	NP_002046	P14136	1161.65	4.86258	711.011	12.3523	0.612069	-0.708235	-38.7931	0	2478	1353	1.83149	1125	1105.17	0	2033	1248.5	1.62835	784.5	798.837
499	2	1	6	9	NN045	GNB2L1	Pan-specific	NN045	Guanine nucleotide-binding protein beta (receptor for activated C kinase 1 (RACK1))	NP_006089	P63244								3	4839.5	1332	3.63326	3507.5	3445.66	0	2205.5	1247	1.76864	958.5	976.017
500	2	1	6	10	NN045	GNB2L1	Pan-specific	NN045	Guanine nucleotide-binding protein beta (receptor for activated C kinase 1 (RACK1))	NP_006089	P63244	2662.47	29.4161	1023.88	4.67429	0.384559	-1.37872	-61.5441	0	3293	1380	2.38623	1913	1879.27	0	2308	1255.5	1.83831	1052.5	1071.73
501	2	1	7	1	NK067	GRK2 (BARK1)	Pan-specific	NK067	G protein-coupled receptor-serine kinase 2	NP_001610	P25098								0	1867	1290	1.44729	577	566.827	0	1857	1138	1.63181	719	732.14
502	2	1	7	2	NK067	GRK2 (BARK1)	Pan-specific	NK067	G protein-coupled receptor-serine kinase 2	NP_001610	P25098	937.917	39.5653	824.803	11.2346	0.879398	-0.185411	-12.0602	0	2668.5	1336	1.99738	1332.5	1309.01	0	2055	1154	1.78076	901	917.466
503	2	1	7	3	PK025	GRK2 (BARK1)	S670	PK025	G protein-coupled receptor-serine kinase 2	NP_001610	P25098								0	4017	1356.5	2.9613	2660.5	2613.59	0	3655.5	1193.5	3.06284	2462	2506.99
504	2	1	7	4	PK025	GRK2 (BARK1)	S670	PK025	G protein-coupled receptor-serine kinase 2	NP_001610	P25098	2846.17	8.17154	2809.17	10.7567	0.986999	-0.0188794	-1.3001	0	4549	1415	3.21484	3134	3078.75	0	4301.5	1246	3.45225	3055.5	3111.34
505	2	1	7	5	NK068	GRK3 (BARK2)	Pan-specific	NK068	G protein-coupled receptor-serine kinase 3	NP_005151	P35626								0	3374	1396.5	2.41604	1977.5	1942.64	0	2143	1210.5	1.77034	932.5	949.542
506	2	1	7	6	NK068	GRK3 (BARK2)	Pan-specific	NK068	G protein-coupled receptor-serine kinase 3	NP_005151	P35626	1697.29	14.4552	909.065	4.45253	0.535598	-0.900776	-46.4402	0	2839	1361	2.08597	1478	1451.94	0	2068	1215	1.70206	853	868.589
507	2	1	7	7	NN046	GroEL	Pan-specific	NN046	GroEL homolog (may correspond to Hsp60)	NP_002147	P10809								0	3174	1374	2.31004	1800	1768.26	0	4545.5	1256	3.61903	3289.5	3349.62
508	2	1	7	8	NN046	GroEL	Pan-specific	NN046	GroEL homolog (may correspond to Hsp60)	NP_002147	P10809	1986.84	11.0012	3173.2	5.55957	1.59711	0.675461	59.7107	0	3589	1344	2.67039	2245	2205.42	0	4216	1273	3.31186	2943	2996.78
509	2	1	7	9	NN047	Grp75	Pan-specific	NN047	Glucose regulated protein 75	NP_004125	P38646								0	7666	1361	5.63262	6305	6193.84	0	8052	1294	6.22257	6758	6881.5
510	2	1	7	10	NN047	Grp75	Pan-specific	NN047	Glucose regulated protein 75	NP_004125	P38646	6211.28	0.280732	6858.08	0.3415	1.10413	0.142916	10.4134	0	7724	1383.5	5.58294	6340.5	6228.71	0	7983.5	1271.5	6.2788	6712	6834.66
511	2	1	8	1	NN048	Grp78	Pan-specific	NN048	Glucose regulated protein 78	NP_005338	P11021								0	2957	1405	2.10463	1552	1524.64	0	2760.5	1147	2.40671	1613.5	1642.99
512	2	1	8	2	NN048	Grp78	Pan-specific	NN048	Glucose regulated protein 78	NP_005338	P11021	1587.02	3.93067	1672.52	1.7656	1.05387	0.0757027	5.38742	0	3026	1347	2.24647	1679	1649.4	0	2865.5	1194	2.39992	1671.5	1702.05
513	2	1	8	3	NN049-1	Grp94	Pan-specific	NN049-1	Glucose regulated protein 94 (endoplasmin)	NP_003290	P14625								0	2468	1290	1.91318	1178	1157.23	0	2079	1212	1.71535	867	882.845
514	2	1	8	4	NN049-1	Grp94	Pan-specific	NN049-1	Glucose regulated protein 94 (endoplasmin)	NP_003290	P14625	1209.79	4.3443	1139.45	22.5201	0.941859	-0.0864166	-5.81407	0	2636	1351	1.95115	1285	1262.34	0	2589	1218	2.12562	1371	1396.06
515	2	1	8	5	NN049-2	Grp94	Pan-specific	NN049-2	Glucose regulated protein 94 (endoplasmin)	NP_003290	P14625								0	3294	1425	2.31158	1869	1836.05	0	3042	1205	2.52448	1837	1870.57
516	2	1	8	6	NN049-2	Grp94	Pan-specific	NN049-2	Glucose regulated protein 94 (endoplasmin)	NP_003290	P14625	1761.14	4.25324	1752.96	6.70927	0.995354	-0.0067181	-0.464581	0	3116	1399.5	2.22651	1716.5	1686.24	0	2805.5	1199.5	2.33889	1606	1635.35
517	2	1	8	7	NK069-NK070-1	GSK3a	Pan-specific	NK069-NK070-1	Glycogen synthase-serine kinase 3 alpha	NP_063937	P49840								0	2379	1383	1.72017	996	978.44	0	2142.5	1207.5	1.77433	935	952.087
518	2	1	8	8	NK069-NK070-1	GSK3a	Pan-specific	NK069-NK070-1	Glycogen synthase-serine kinase 3 alpha	NP_063937	P49840	1275.36	23.2813	950.814	0.133869	0.745526	-0.42367	-25.4474	0	2957	1356.5	2.17987	1600.5	1572.28	0	2173.5	1241	1.75141	932.5	949.542
519	2	1	8	9	NK069-NK070-2	GSK3a	Pan-specific	NK069-NK070-2	Glycogen synthase-serine kinase 3 alpha	NP_063937	P49840								0	4020	1322.5	3.0397	2697.5	2649.94	0	6014.5	1275	4.71725	4739.5	4826.11
520	2	1	8	10	NK069-NK070-2	GSK3a	Pan-specific	NK069-NK070-2	Glycogen synthase-serine kinase 3 alpha	NP_063937	P49840	2549	3.95992	3229.71	49.4285	1.26705	0.341474	26.705	0	3860	1368	2.82164	2492	2448.06	0	2865	1261	2.27201	1604	1633.31
521	2	1	9	1	PK026-PK027-1	GSK3a	S21/S9	PK026-PK027-1	Glycogen synthase-serine kinase 3 alpha	NP_063937	P49840								0	2084	1354	1.53914	730	717.13	2	1439	1132	1.2712	307	312.61
522	2	1	9	2	PK026-PK027-1	GSK3a	S21/S9	PK026-PK027-1	Glycogen synthase-serine kinase 3 alpha	NP_063937	P49840	723.269	0.848896	346.723	9.83847	0.479382	-1.06075	-52.0618	0	2113.5	1371	1.54158	742.5	729.409	2	1532	1158	1.32297	374	380.835
523	2	1	9	3	PK028-PK029-1	GSK3a	Y279/ Y216	PK028-PK029-1	Glycogen synthase-serine kinase 3 alpha	NP_063937	P49840								1	2527	1336.5	1.89076	1190.5	1169.51	0	1768	1218	1.45156	550	560.051
524	2	1	9	4	PK028-PK029-1	GSK3a	Y279/ Y216	PK028-PK029-1	Glycogen synthase-serine kinase 3 alpha	NP_063937	P49840	1176.39	0.584551	695.227	19.4434	0.590985	-0.758806	-40.9015	1	2579	1374.5	1.87632	1204.5	1183.26	0	2018.5	1203	1.67789	815.5	830.403
525	2	1	9	5	PK028-PK029-2	GSK3a	Y279/ Y216	PK028-PK029-2	Glycogen synthase-serine kinase 3 alpha	NP_063937	P49840								0	3586.5	1423	2.52038	2163.5	2125.36	0	2651.5	1230	2.15569	1421.5	1447.48
526	2	1	9	6	PK028-PK029-2	GSK3a	Y279/ Y216	PK028-PK029-2	Glycogen synthase-serine kinase 3 alpha	NP_063937	P49840	2116.27	0.429384	2015.68	28.1889	0.952467	-0.0702596	-4.75334	0	3556	1411	2.5202	2145	2107.18	0	3776	1238.5	3.04885	2537.5	2583.87
527	2	1	9	7	NK194-NK195-1	GSK3b	Pan-specific	NK194-NK195-1	Glycogen synthase-serine kinase 3 beta	NP_002084	P49841								0	4384	1394	3.14491	2990	2937.28	0	4111	1238	3.32068	2873	2925.5
528	2	1	9	8	NK194-NK195-1	GSK3b	Pan-specific	NK194-NK195-1	Glycogen synthase-serine kinase 3 beta	NP_002084	P49841	2909.29	0.96235	2801.78	4.41577	0.963048	-0.0543197	-3.69516	0	4301.5	1368.5	3.14322	2933	2881.29	0	3880	1250	3.104	2630	2678.06
529	2	1	9	9	NK194-NK195-3	GSK3b	Pan-specific	NK194-NK195-3	Glycogen synthase-serine kinase 3 beta	NP_002084	P49841								0	3191.5	1325	2.40868	1866.5	1833.59	0	2600	1250	2.08	1350	1374.67
530	2	1	9	10	NK194-NK195-3	GSK3b	Pan-specific	NK194-NK195-3	Glycogen synthase-serine kinase 3 beta	NP_002084	P49841	1511.62	21.2998	1269.28	8.30325	0.839681	-0.252086	-16.0319	0	2546	1335	1.90712	1211	1189.65	0	2389	1246	1.91734	1143	1163.89
531	2	1	10	1	NK194-NK195-4	GSK3b	Pan-specific	NK194-NK195-4	Glycogen synthase-serine kinase 3 beta	NP_002084	P49841								0	2472	1325.5	1.86496	1146.5	1126.29	0	1614	1100	1.46727	514	523.393
532	2	1	10	2	NK194-NK195-4	GSK3b	Pan-specific	NK194-NK195-4	Glycogen synthase-serine kinase 3 beta	NP_002084	P49841	1036.15	8.69874	473.498	10.5376	0.456976	-1.12981	-54.3024	0	2329	1366	1.70498	963	946.022	0	1575	1159	1.35893	416	423.602
533	2	1	10	3	NK194-NK195-5	GSK3b	Pan-specific	NK194-NK195-5	Glycogen synthase-serine kinase 3 beta	NP_002084	P49841								0	2969	1311	2.26468	1658	1628.77	0	2196	1202	1.82696	994	1012.17
534	2	1	10	4	NK194-NK195-5	GSK3b	Pan-specific	NK194-NK195-5	Glycogen synthase-serine kinase 3 beta	NP_002084	P49841	1823.77	10.6922	1139.45	11.1707	0.624778	-0.678585	-37.5222	0	3353.5	1298.5	2.5826	2055	2018.77	0	2444	1200	2.03667	1244	1266.73
535	2	1	10	5	NK071	Haspin	Pan-specific	NK071	Haploid germ cell-specific nuclear protein-serine kinase	NP_114171	Q8TF76								0	3305	1356	2.43732	1949	1914.64	0	2271	1201	1.89092	1070	1089.55
536	2	1	10	6	NK071	Haspin	Pan-specific	NK071	Haploid germ cell-specific nuclear protein-serine kinase	NP_114171	Q8TF76	1887.62	1.43117	1438.06	24.2344	0.761836	-0.392447	-23.8164	0	3266	1372	2.38047	1894	1860.61	0	2982.5	1228	2.42875	1754.5	1786.56
537	2	1	10	7	NN050	hHR23B	Pan-specific	NN050	UV excison repair protein RAD23 homolog B	NP_002865	P54727								0	2618	1388	1.88617	1230	1208.31	0	2876	1244.5	2.31097	1631.5	1661.32
538	2	1	10	8	NN050	hHR23B	Pan-specific	NN050	UV excison repair protein RAD23 homolog B	NP_002865	P54727	1195.54	1.0682	1539.63	7.90344	1.28781	0.364919	28.7809	0	2572	1368	1.88012	1204	1182.77	0	2628.5	1236	2.12662	1392.5	1417.95
539	2	1	10	9	NN051	Hip	Pan-specific	NN051	Hsp70/Hsc70 interacting protein (ST13)	NP_003923	P50502								0	2850.5	1335	2.13521	1515.5	1488.78	0	3365	1261	2.66852	2104	2142.45
540	2	1	10	10	NN051	Hip	Pan-specific	NN051	Hsp70/Hsc70 interacting protein (ST13)	NP_003923	P50502	1808.54	17.6806	3481.23	38.457	1.92488	0.944769	92.4881	0	3513	1346.5	2.60899	2166.5	2128.3	3	5994	1260.5	4.75526	4733.5	4820.01
553	2	2	1	3	PN035	Histone H1	phospho CDK1 sites	PN035	Histone H1 phosphorylated	NP_005316	Q02539								0	2346.5	1452	1.61605	894.5	878.729	3	3329.5	1263	2.63618	2066.5	2104.27
554	2	2	1	4	PN035	Histone H1	phospho CDK1 sites	PN035	Histone H1 phosphorylated	NP_005316	Q02539	835.014	5.23529	1606.58	30.9777	1.92402	0.944124	92.402	0	2280	1474.5	1.54629	805.5	791.298	0	2367.5	1278.5	1.85178	1089	1108.9
555	2	2	1	5	PN036	Histone H2A.X	S139	PN036	Histone H2A variant X	NP_002096	P16104								0	2318	1471	1.5758	847	832.067	0	2462	1277	1.92796	1185	1206.66
556	2	2	1	6	PN036	Histone H2A.X	S139	PN036	Histone H2A variant X	NP_002096	P16104	764.774	8.79897	1700.52	29.0419	2.22356	1.15287	122.356	0	2169	1459	1.48663	710	697.482	0	3479	1324	2.62764	2155	2194.38
557	2	2	1	7	PN037	Histone H2B	S14	PN037	Histone H2B	NP_778225	P33778								0	3440	1483.5	2.31884	1956.5	1922.01	0	3279	1365	2.4022	1914	1948.98
558	2	2	1	8	PN037	Histone H2B	S14	PN037	Histone H2B	NP_778225	P33778	2039.64	5.76761	1911.81	1.94407	0.937326	-0.0933772	-6.2674	0	3712	1516	2.44855	2196	2157.28	0	3202	1361	2.35268	1841	1874.64
559	2	2	1	9	PN038	Histone H3	S10	PN038	Histone H3.3	NP_003521	P84243								0	4432.5	1585	2.79653	2847.5	2797.3	0	3113	1338	2.32661	1775	1807.44
560	2	2	1	10	PN038	Histone H3	S10	PN038	Histone H3.3	NP_003521	P84243	2431.36	15.0505	1731.07	4.41176	0.711974	-0.490104	-28.8026	0	3626.5	1524	2.37959	2102.5	2065.43	0	2988	1363	2.19222	1625	1654.7
561	2	2	2	1	PN039	Histone H3	S28	PN039	Histone H3.3	NP_003521	P84243								0	7016.5	1596	4.3963	5420.5	5324.93	0	3515	1274	2.75903	2241	2281.95
562	2	2	2	2	PN039	Histone H3	S28	PN039	Histone H3.3	NP_003521	P84243	4227.63	25.9556	2169.44	5.18658	0.513157	-0.962528	-48.6843	0	4749	1562.5	3.03936	3186.5	3130.32	0	3324	1304	2.54908	2020	2056.92
563	2	2	2	3	PN100	Histone H3	T11	PN100	Histone H3.3	NP_003521	P84243								0	2359	1439.5	1.63876	919.5	903.289	0	3645	1294	2.81685	2351	2393.96
564	2	2	2	4	PN100	Histone H3	T11	PN100	Histone H3.3	NP_003521	P84243	1880.01	51.953	3741.4	36.0142	1.9901	0.992837	99.0095	0	4405	1497	2.94255	2908	2856.73	3	6302.5	1305	4.8295	4997.5	5088.83
565	2	2	2	5	PN101	Histone H3	T3	PN101	Histone H3.3	NP_003521	P84243								0	3588	1487.5	2.4121	2100.5	2063.47	0	3460	1294	2.67388	2166	2205.58
566	2	2	2	6	PN101	Histone H3	T3	PN101	Histone H3.3	NP_003521	P84243	1959.58	5.30142	2034	8.43554	1.03798	0.0537776	3.79792	0	3353	1464	2.2903	1889	1855.7	0	3106	1277	2.43226	1829	1862.43
567	2	2	2	7	NN052	HO1	Pan-specific	NN052	Heme oxygenase 1	NP_002124	P09601								0	3875.5	1484	2.61152	2391.5	2349.34	0	3344.5	1359	2.461	1985.5	2021.79
568	2	2	2	8	NN052	HO1	Pan-specific	NN052	Heme oxygenase 1	NP_002124	P09601	2411.72	2.58656	1996.33	1.27518	0.827762	-0.272711	-17.2238	0	4050.5	1532	2.64393	2518.5	2474.1	0	3310.5	1375	2.40764	1935.5	1970.87
569	2	2	2	9	NN053	HO2	Pan-specific	NN053	Heme oxygenase 2	NP_002125	P30519								0	5086.5	1581	3.21727	3505.5	3443.7	0	4589	1352.5	3.39298	3236.5	3295.65
570	2	2	2	10	NN053	HO2	Pan-specific	NN053	Heme oxygenase 2	NP_002125	P30519	3389.91	1.58661	3348.09	1.5663	0.987663	-0.0179096	-1.23373	0	4909	1513	3.24455	3396	3336.13	0	4682	1342.5	3.48752	3339.5	3400.53
571	2	2	3	1	NK072	Hpk1	Pan-specific	NK072	Hematopoetic progenitor protein-serine kinase 1	NP_009112	Q92918								0	2551	1535	1.66189	1016	998.087	0	2382.5	1249	1.90753	1133.5	1154.21
572	2	2	3	2	NK072	Hpk1	Pan-specific	NK072	Hematopoetic progenitor protein-serine kinase 1	NP_009112	Q92918	1026.33	2.75185	1214.04	4.92766	1.18289	0.242319	18.2893	0	2569.5	1496	1.71758	1073.5	1054.57	0	2519	1268	1.98659	1251	1273.86
573	2	2	3	3	NN054-1	Hsc70	Pan-specific	NN054-1	Heat shock 70 kDa protein 8	NP_006588	P11142								0	2941.5	1479	1.98884	1462.5	1436.72	0	2311	1259	1.83558	1052	1071.23
574	2	2	3	4	NN054-1	Hsc70	Pan-specific	NN054-1	Heat shock 70 kDa protein 8	NP_006588	P11142	1410.68	1.8454	1050.86	1.93798	0.74493	-0.424823	-25.507	0	2871.5	1462	1.96409	1409.5	1384.65	0	2286	1274	1.79435	1012	1030.49
575	2	2	3	5	NN054-2	Hsc70	Pan-specific	NN054-2	Heat shock 70 kDa protein 8	NP_006588	P11142								0	5457	1497.5	3.64407	3959.5	3889.69	0	5333	1316	4.05243	4017	4090.41
576	2	2	3	6	NN054-2	Hsc70	Pan-specific	NN054-2	Heat shock 70 kDa protein 8	NP_006588	P11142	3857.52	0.834023	3993.68	2.42223	1.0353	0.0500438	3.52964	0	5378	1484	3.62399	3894	3825.35	0	5130	1303	3.93707	3827	3896.94
577	2	2	3	7	NN055	HSF4	Pan-specific	NN055	Heat shock transcription factor 4	NP_001529	Q9ULV5								0	3321	1487	2.23336	1834	1801.67	0	3176.5	1362	2.33223	1814.5	1847.66
578	2	2	3	8	NN055	HSF4	Pan-specific	NN055	Heat shock transcription factor 4	NP_001529	Q9ULV5	1858.15	3.03992	1717.07	7.60563	0.924072	-0.113922	-7.59277	0	3541	1592	2.22425	1949	1914.64	0	2949	1391	2.12006	1558	1586.47
579	2	2	3	9	NN062	Hsp105	Pan-specific	NN062	Heat shock 105 kDa protein	NP_006635	Q92598								0	2397	1535	1.56156	862	846.802	0	1819	1335	1.36255	484	492.845
580	2	2	3	10	NN062	Hsp105	Pan-specific	NN062	Heat shock 105 kDa protein	NP_006635	Q92598	927.602	8.71062	1070.21	53.9486	1.15374	0.206312	15.3735	0	2538	1511.5	1.67913	1026.5	1008.4	0	2946	1328	2.21837	1618	1647.57
581	2	2	4	1	NN056	Hsp27	Pan-specific	NN056	Heat shock 27 kDa protein beta 1 (HspB1)	NP_001531	P04792								0	4777	1526	3.13041	3251	3193.68	0	3993	1279	3.12197	2714	2763.6
582	2	2	4	2	NN056	Hsp27	Pan-specific	NN056	Heat shock 27 kDa protein beta 1 (HspB1)	NP_001531	P04792	3254.84	1.87882	2771.74	0.293902	0.851578	-0.23179	-14.8422	0	4909.5	1534	3.20046	3375.5	3315.99	0	4029	1299	3.10162	2730	2779.89
583	2	2	4	3	PN040-1	Hsp27	S15	PN040-1	Heat shock 27 kDa protein beta 1 (HspB1)	NP_001531	P04792								0	2192.5	1549	1.41543	643.5	632.155	0	2991.5	1302	2.29762	1689.5	1720.38
584	2	2	4	4	PN040-1	Hsp27	S15	PN040-1	Heat shock 27 kDa protein beta 1 (HspB1)	NP_001531	P04792	670.713	5.74881	1257.57	36.8016	1.87498	0.906872	87.4976	0	2199	1477	1.48883	722	709.271	0	2042	1261.5	1.61871	780.5	794.764
585	2	2	4	5	PN040-2	Hsp27	S15	PN040-2	Heat shock 27 kDa protein beta 1 (HspB1)	NP_001531	P04792								0	2214	1486.5	1.4894	727.5	714.674	0	3702	1294	2.8609	2408	2452.01
586	2	2	4	6	PN040-2	Hsp27	S15	PN040-2	Heat shock 27 kDa protein beta 1 (HspB1)	NP_001531	P04792	707.06	1.07676	1909.27	28.4267	2.70029	1.43311	170.029	0	2163	1451	1.4907	712	699.447	0	2660	1318	2.01821	1342	1366.53
587	2	2	4	7	PN041	Hsp27	S78	PN041	Heat shock 27 kDa protein beta 1 (HspB1)	NP_001531	P04792								0	4213	1458	2.88957	2755	2706.43	0	4055.5	1355	2.99299	2700.5	2749.85
588	2	2	4	8	PN041	Hsp27	S78	PN041	Heat shock 27 kDa protein beta 1 (HspB1)	NP_001531	P04792	7776.19	65.196	2646.24	3.91534	0.340301	-1.55512	-65.9699	3	14632.5	1556	9.40392	13076.5	12846	0	3868	1371	2.8213	2497	2542.63
589	2	2	4	9	PN042-1	Hsp27	S82	PN042-1	Heat shock 27 kDa protein beta 1 (HspB1)	NP_001531	P04792								3	7080	1531	4.62443	5549	5451.17	0	4292	1389	3.08999	2903	2956.05
590	2	2	4	10	PN042-1	Hsp27	S82	PN042-1	Heat shock 27 kDa protein beta 1 (HspB1)	NP_001531	P04792	4276.74	27.4607	2842.26	4.00358	0.664585	-0.589474	-33.5415	0	4695	1537	3.05465	3158	3102.32	0	4057.5	1378	2.94448	2679.5	2728.47
591	2	2	5	1	PN042-2	Hsp27	S82	PN042-2	Heat shock 27 kDa protein beta 1 (HspB1)	NP_001531	P04792								2	1716	1444	1.18837	272	267.204	0	1842.5	1269	1.45193	573.5	583.981
592	2	2	5	2	PN042-2	Hsp27	S82	PN042-2	Heat shock 27 kDa protein beta 1 (HspB1)	NP_001531	P04792	272.116	1.80505	523.648	11.5216	1.92435	0.944374	92.4354	2	1775	1493	1.18888	282	277.028	0	1738	1283	1.35464	455	463.315
593	2	2	5	3	PN042-3	Hsp27	S86	PN042-3	Heat shock 27 kDa protein beta 1 (HspB1)	NP_038588	P14602								0	3553	1625	2.18646	1928	1894.01	0	3439	1320.5	2.60432	2118.5	2157.22
594	2	2	5	4	PN042-3	Hsp27	S86	PN042-3	Heat shock 27 kDa protein beta 1 (HspB1)	NP_038588	P14602	1660.45	14.066	1990.98	8.34932	1.19906	0.261906	19.9062	0	3035.5	1583	1.91756	1452.5	1426.89	0	3087	1295	2.38378	1792	1824.75
595	2	2	5	5	NN057-1	Hsp40	Pan-specific	NN057-1	DnaJ homolog, subfamily B member 1	NP_006136	P25685								2	1706	1470	1.16054	236	231.839	0	1971	1278	1.54225	693	705.665
596	2	2	5	6	NN057-1	Hsp40	Pan-specific	NN057-1	DnaJ homolog, subfamily B member 1	NP_006136	P25685	235.523	1.56413	635.913	10.9688	2.7	1.43296	170	2	1693.5	1450	1.16793	243.5	239.207	0	1854	1298	1.42835	556	566.161
597	2	2	5	7	NN057-2	Hsp40	Pan-specific	NN057-2	DnaJ homolog, subfamily B member 1	NP_006136	P25685								0	3981	1488	2.6754	2493	2449.05	0	4441	1350	3.28963	3091	3147.49
598	2	2	5	8	NN057-2	Hsp40	Pan-specific	NN057-2	DnaJ homolog, subfamily B member 1	NP_006136	P25685	2679.9	8.61437	3338.92	5.73346	1.24591	0.317202	24.5912	0	4526	1563	2.89571	2963	2910.76	0	4864	1397	3.48175	3467	3530.36
599	2	2	5	9	NN057-3	Hsp40	Pan-specific	NN057-3	DnaJ homolog, subfamily B member 1	NP_006136	P25685								0	4407.5	1527	2.88638	2880.5	2829.71	0	4178	1387	3.01226	2791	2842.01
600	2	2	5	10	NN057-3	Hsp40	Pan-specific	NN057-3	DnaJ homolog, subfamily B member 1	NP_006136	P25685	2694.88	5.00319	2787.53	1.95434	1.03438	0.0487629	3.43776	0	4114	1508	2.72812	2606	2560.05	0	4042	1358	2.97644	2684	2733.05
601	2	2	6	1	NN058	Hsp47	Pan-specific	NN058	Heat shock 47 kDa protein (collagen-binding protein 1, colligin 1)	NP_001226	P29043								0	1831	1363	1.34336	468	459.749	0	1981.5	1277.5	1.55108	704	716.866
602	2	2	6	2	NN058	Hsp47	Pan-specific	NN058	Heat shock 47 kDa protein (collagen-binding protein 1, colligin 1)	NP_001226	P29043	439.365	4.63946	780.508	8.15395	1.77645	0.828994	77.6447	2	1964	1537.5	1.2774	426.5	418.981	0	2123	1294	1.64065	829	844.15
603	2	2	6	3	NN059-1	Hsp60	Pan-specific	NN059-1	Heat shock 60 kDa protein 1 (chaperonin, CPN60)	NP_002147	P10809								0	2866	1656.5	1.73015	1209.5	1188.18	0	2168.5	1300	1.66808	868.5	884.372
604	2	2	6	4	NN059-1	Hsp60	Pan-specific	NN059-1	Heat shock 60 kDa protein 1 (chaperonin, CPN60)	NP_002147	P10809	1283.96	7.45983	934.522	5.36639	0.727845	-0.458296	-27.2155	0	3052.5	1648	1.85225	1404.5	1379.74	0	2252	1285	1.75253	967	984.672
605	2	2	6	5	NN059-2	Hsp60	Pan-specific	NN059-2	Heat shock 60 kDa protein 1 (chaperonin, CPN60)	NP_002147	P10809								0	4424.5	1616	2.73793	2808.5	2758.98	0	2670	1278.5	2.08838	1391.5	1416.93
606	2	2	6	6	NN059-2	Hsp60	Pan-specific	NN059-2	Heat shock 60 kDa protein 1 (chaperonin, CPN60)	NP_002147	P10809	2564.48	7.58475	1387.15	2.14718	0.540908	-0.886545	-45.9092	0	3916.5	1504	2.60406	2412.5	2369.97	0	2646.5	1313.5	2.01485	1333	1357.36
607	2	2	6	7	NN059-3	Hsp60	Pan-specific	NN059-3	Heat shock 60 kDa protein 1 (chaperonin, CPN60)	NP_002147	P10809								1	1965	1505	1.30565	460	451.89	0	2170	1309	1.65775	861	876.735
608	2	2	6	8	NN059-3	Hsp60	Pan-specific	NN059-3	Heat shock 60 kDa protein 1 (chaperonin, CPN60)	NP_002147	P10809	544.233	16.9675	773.38	13.3641	1.42105	0.506954	42.1047	0	2111.5	1463.5	1.44277	648	636.575	0	2031	1373	1.47924	658	670.025
609	2	2	6	9	NN060-1	Hsp70	Pan-specific	NN060-1	Heat shock 70 kDa protein 1	NP_005336	P08107								0	2110	1512	1.3955	598	587.457	0	1872	1367	1.36942	505	514.229
610	2	2	6	10	NN060-1	Hsp70	Pan-specific	NN060-1	Heat shock 70 kDa protein 1	NP_005336	P08107	480.379	22.2904	505.828	1.6608	1.05298	0.0744755	5.29782	2	1899	1519	1.25016	380	373.3	0	1884.5	1396	1.34993	488.5	497.427
611	2	2	7	1	NN060-2	Hsp70	Pan-specific	NN060-2	Heat shock 70 kDa protein 1	NP_005336	P08107								0	1777	1258	1.41256	519	509.85	0	4648	1297	3.58365	3351	3412.24
612	2	2	7	2	NN060-2	Hsp70	Pan-specific	NN060-2	Heat shock 70 kDa protein 1	NP_005336	P08107	849.013	39.9479	3656.37	6.67688	4.30662	2.10655	330.662	0	2776	1566.5	1.7721	1209.5	1188.18	0	5124.5	1294	3.9602	3830.5	3900.5
613	2	2	7	3	NN060-3	Hsp70	Pan-specific	NN060-3	Heat shock 70 kDa protein 1	NP_005336	P08107								3	7672	1701	4.51029	5971	5865.73	0	4260.5	1301	3.27479	2959.5	3013.59
614	2	2	7	4	NN060-3	Hsp70	Pan-specific	NN060-3	Heat shock 70 kDa protein 1	NP_005336	P08107	4050.31	44.8217	3028.35	0.487559	0.747684	-0.4195	-25.2316	0	3955	1680	2.35417	2275	2234.89	0	4276.5	1288	3.32026	2988.5	3043.12
615	2	2	7	5	NN060-4	Hsp70	Pan-specific	NN060-4	Heat shock 70 kDa protein 1	NP_005336	P08107								0	3800	1759	2.16032	2041	2005.02	0	4217	1302	3.23886	2915	2968.27
616	2	2	7	6	NN060-4	Hsp70	Pan-specific	NN060-4	Heat shock 70 kDa protein 1	NP_005336	P08107	2383.72	15.8871	2825.71	5.04505	1.18542	0.245401	18.5422	0	4365	1553	2.81069	2812	2762.42	0	3948	1313	3.00685	2635	2683.15
617	2	2	7	7	NN061-1	Hsp90	Pan-specific	NN061-1	Heat shock 90 kDa protein alpha/beta	NP_005339	P07900								0	2497	1501	1.66356	996	978.44	0	2031	1307	1.55394	724	737.231
618	2	2	7	8	NN061-1	Hsp90	Pan-specific	NN061-1	Heat shock 90 kDa protein alpha/beta	NP_005339	P07900	1476.5	33.7325	556.487	32.4794	0.376896	-1.40776	-62.3104	0	3447	1437	2.39875	2010	1974.56	2	1717.5	1348.5	1.27364	369	375.744
619	2	2	7	9	NN061-10	Hsp90	Pan-specific	NN061-10	Heat shock 90 kDa protein alpha/beta	NP_005339	P07900								0	3313	1534.5	2.15901	1778.5	1747.14	0	3300	1386	2.38095	1914	1948.98
620	2	2	7	10	NN061-10	Hsp90	Pan-specific	NN061-10	Heat shock 90 kDa protein alpha/beta	NP_005339	P07900	1495.66	16.8144	2065.06	5.6213	1.38071	0.465405	38.0705	0	2747	1480.5	1.85545	1266.5	1244.17	0	3529	1387	2.54434	2142	2181.15
621	2	2	8	1	NN061-2	Hsp90	Pan-specific	NN061-2	Heat shock 90 kDa protein alpha/beta	NP_005339	P07900								0	2185.5	1239.5	1.76321	946	929.321	0	3991.5	1309	3.04927	2682.5	2731.52
622	2	2	8	2	NN061-2	Hsp90	Pan-specific	NN061-2	Heat shock 90 kDa protein alpha/beta	NP_005339	P07900	1331.11	30.1845	3249.32	15.9354	2.44106	1.28751	144.106	0	3259	1495	2.17993	1764	1732.9	0	4992.5	1293	3.86118	3699.5	3767.11
623	2	2	8	3	NN061-3	Hsp90	Pan-specific	NN061-3	Heat shock 90 kDa protein alpha/beta	NP_005339	P07900								0	2421	1624	1.49076	797	782.948	0	3925	1329	2.95335	2596	2643.44
624	2	2	8	4	NN061-3	Hsp90	Pan-specific	NN061-3	Heat shock 90 kDa protein alpha/beta	NP_005339	P07900	769.932	1.69059	2643.7	0.00962927	3.43368	1.77975	243.368	0	2460.5	1690	1.45592	770.5	756.916	0	3903	1306.5	2.98737	2596.5	2643.95
625	2	2	8	5	NN061-4	Hsp90	Pan-specific	NN061-4	Heat shock 90 kDa protein alpha/beta	NP_005339	P07900								1	2890	1945	1.48586	945	928.339	0	2963.5	1301	2.27786	1662.5	1692.88
626	2	2	8	6	NN061-4	Hsp90	Pan-specific	NN061-4	Heat shock 90 kDa protein alpha/beta	NP_005339	P07900	857.608	8.24742	2713.19	37.6056	3.16367	1.6616	216.367	0	2542	1741	1.46008	801	786.878	3	4995.5	1329	3.75884	3666.5	3733.51
627	2	2	8	7	NN061-5	Hsp90	Pan-specific	NN061-5	Heat shock 90 kDa protein alpha/beta	NP_005339	P07900								0	3280	1490	2.20134	1790	1758.44	0	2503	1299	1.92687	1204	1226
628	2	2	8	8	NN061-5	Hsp90	Pan-specific	NN061-5	Heat shock 90 kDa protein alpha/beta	NP_005339	P07900	1578.67	11.3877	1255.02	2.31237	0.79499	-0.330992	-20.501	0	2876	1452	1.98072	1424	1398.89	0	2612	1351	1.93338	1261	1284.04
629	2	2	8	9	NN061-6	Hsp90	Pan-specific	NN061-6	Heat shock 90 kDa protein alpha/beta	NP_005339	P07900								0	3302	1476.5	2.23637	1825.5	1793.32	0	3283	1382	2.37554	1901	1935.74
630	2	2	8	10	NN061-6	Hsp90	Pan-specific	NN061-6	Heat shock 90 kDa protein alpha/beta	NP_005339	P07900	1725.29	3.94306	1596.4	21.2566	0.925296	-0.112013	-7.47037	0	3168	1481	2.1391	1687	1657.26	0	2609.5	1375	1.89782	1234.5	1257.06
631	2	2	9	1	NN061-7	Hsp90	Pan-specific	NN061-7	Heat shock 90 kDa protein alpha/beta	NP_005339	P07900								0	2156	1229.5	1.75356	926.5	910.165	0	2970	1304	2.27761	1666	1696.45
632	2	2	9	2	NN061-7	Hsp90	Pan-specific	NN061-7	Heat shock 90 kDa protein alpha/beta	NP_005339	P07900	1586.28	42.6227	1439.33	17.8635	0.907363	-0.140249	-9.26374	0	3582	1279	2.80063	2303	2262.4	0	2447	1286	1.9028	1161	1182.22
633	2	2	9	3	NN061-8	Hsp90	Pan-specific	NN061-8	Heat shock 90 kDa protein alpha/beta	NP_005339	P07900								0	3130	1557	2.01028	1573	1545.27	0	2348	1285	1.82724	1063	1082.43
634	2	2	9	4	NN061-8	Hsp90	Pan-specific	NN061-8	Heat shock 90 kDa protein alpha/beta	NP_005339	P07900	1644.49	6.03345	1143.27	5.32175	0.695213	-0.524473	-30.4787	0	3497	1722	2.03078	1775	1743.71	0	2487.5	1305	1.90613	1182.5	1204.11
635	2	2	9	5	NN061-9	Hsp90	Pan-specific	NN061-9	Heat shock 90 kDa protein alpha/beta	NP_005339	P07900								3	4043	1933.5	2.09103	2109.5	2072.31	0	2578	1301	1.98155	1277	1300.34
636	2	2	9	6	NN061-9	Hsp90	Pan-specific	NN061-9	Heat shock 90 kDa protein alpha/beta	NP_005339	P07900	1957.37	5.87202	1282.01	1.42971	0.654964	-0.610511	-34.5036	3	3810.5	1935	1.96925	1875.5	1842.43	0	2522	1281	1.96877	1241	1263.68
637	2	2	9	7	NN128-1	Hsp90a	Pan-specific	NN128-1	Heat shock 90 kDa protein alpha	NP_005339	P07900								0	6249.5	1524	4.10072	4725.5	4642.19	0	3727	1341	2.77927	2386	2429.6
638	2	2	9	8	NN128-1	Hsp90a	Pan-specific	NN128-1	Heat shock 90 kDa protein alpha	NP_005339	P07900	4907.67	5.4096	2164.6	12.2427	0.441064	-1.18094	-55.8936	0	6729	1463	4.59945	5266	5173.16	0	3193	1327.5	2.40527	1865.5	1899.59
639	2	2	9	9	NN128-2	Hsp90a	Pan-specific	NN128-2	Heat shock 90 kDa protein alpha	NP_005339	P07900								0	3326.5	1414	2.35255	1912.5	1878.78	0	3393	1383	2.45336	2010	2046.73
640	2	2	9	10	NN128-2	Hsp90a	Pan-specific	NN128-2	Heat shock 90 kDa protein alpha	NP_005339	P07900	2373.4	20.8402	1830.6	11.8064	0.771299	-0.374638	-22.8701	0	4418.5	1499	2.94763	2919.5	2868.03	0	2962.5	1377	2.15142	1585.5	1614.48
641	2	2	10	1	NN128-3	Hsp90a	Pan-specific	NN128-3	Heat shock 90 kDa protein alpha	NP_005339	P07900								0	2027.5	1298	1.56202	729.5	716.638	0	2550	1287	1.98135	1263	1286.08
642	2	2	10	2	NN128-3	Hsp90a	Pan-specific	NN128-3	Heat shock 90 kDa protein alpha	NP_005339	P07900	1015.28	29.4146	1165.67	10.3298	1.14813	0.199284	14.8129	0	2554	1216.5	2.09947	1337.5	1313.92	0	2304.5	1278	1.80321	1026.5	1045.26
643	2	2	10	3	NN128-4	Hsp90a	Pan-specific	NN128-4	Heat shock 90 kDa protein alpha	NP_005339	P07900								0	4209	1442	2.91886	2767	2718.22	0	2521	1287	1.95882	1234	1256.55
644	2	2	10	4	NN128-4	Hsp90a	Pan-specific	NN128-4	Heat shock 90 kDa protein alpha	NP_005339	P07900	2504.55	8.53108	1263.68	0.564061	0.504553	-0.986921	-49.5447	0	4069	1737	2.34254	2332	2290.89	0	2533	1285	1.97121	1248	1270.81
645	2	2	10	5	NN128-5	Hsp90a	Pan-specific	NN128-5	Heat shock 90 kDa protein alpha	NP_005339	P07900								0	3737	1640.5	2.27796	2096.5	2059.54	0	2482	1308	1.89755	1174	1195.45
646	2	2	10	6	NN128-5	Hsp90a	Pan-specific	NN128-5	Heat shock 90 kDa protein alpha	NP_005339	P07900	2134.44	3.50938	1107.88	7.90441	0.51905	-0.946054	-48.095	0	3731	1482	2.51754	2249	2209.35	0	2289.5	1287.5	1.77825	1002	1020.31
647	2	2	10	7	NN128-6	Hsp90a	Pan-specific	NN128-6	Heat shock 90 kDa protein alpha	NP_005339	P07900								0	5424	1488.5	3.64394	3935.5	3866.11	0	5908	1350	4.3763	4558	4641.3
648	2	2	10	8	NN128-6	Hsp90a	Pan-specific	NN128-6	Heat shock 90 kDa protein alpha	NP_005339	P07900	4118.34	6.1244	4637.22	0.0878349	1.12599	0.1712	12.5994	0	5947.5	1498.5	3.96897	4449	4370.56	0	5871	1321	4.44436	4550	4633.15
649	2	2	10	9	NN128-7	Hsp90a	Pan-specific	NN128-7	Heat shock 90 kDa protein alpha	NP_005339	P07900								0	5021	1409	3.56352	3612	3548.32	0	4890.5	1386	3.5285	3504.5	3568.55
650	2	2	10	10	NN128-7	Hsp90a	Pan-specific	NN128-7	Heat shock 90 kDa protein alpha	NP_005339	P07900	2943.18	20.5607	3449.92	3.43861	1.17217	0.229186	17.2174	0	3822	1442	2.65049	2380	2338.04	0	4680.5	1409	3.32186	3271.5	3331.29
651	2	2	11	1	NN128-8	Hsp90a	Pan-specific	NN128-8	Heat shock 90 kDa protein alpha	NP_005339	P07900								0	2880	1321	2.18017	1559	1531.51	0	3940	1294	3.04482	2646	2694.36
652	2	2	11	2	NN128-8	Hsp90a	Pan-specific	NN128-8	Heat shock 90 kDa protein alpha	NP_005339	P07900	1694.59	9.62319	2927.54	7.96522	1.72758	0.788756	72.7584	0	3156.5	1265.5	2.49427	1891	1857.66	0	4403	1299	3.38953	3104	3160.73
653	2	2	11	3	NN129-1	Hsp90b	Pan-specific	NN129-1	Heat shock 90 kDa protein beta	NP_031381	P08238								0	4814.5	1295	3.71776	3519.5	3457.45	3	6540.5	1308	5.00038	5232.5	5328.12
654	2	2	11	4	NN129-1	Hsp90b	Pan-specific	NN129-1	Heat shock 90 kDa protein beta	NP_031381	P08238	2512.41	37.6149	4450.37	19.7231	1.77136	0.824854	77.1356	0	3231.5	1636	1.97524	1595.5	1567.37	0	4850.5	1342	3.61438	3508.5	3572.62
655	2	2	11	5	NN129-3	Hsp90b	Pan-specific	NN129-3	Heat shock 90 kDa protein beta	NP_031381	P08238								0	6273	1630	3.84847	4643	4561.14	0	5262	1316	3.99848	3946	4018.11
656	2	2	11	6	NN129-3	Hsp90b	Pan-specific	NN129-3	Heat shock 90 kDa protein beta	NP_031381	P08238	5881.94	22.4551	4318.5	6.95591	0.734198	-0.445759	-26.5802	3	8834	1502	5.88149	7332	7202.73	0	5867	1331	4.40796	4536	4618.9
657	2	2	11	7	NN063	HspBP1	Pan-specific	NN063	Hsp70 binding protein 1	NP_036399	O95351								0	3796	1495	2.53913	2301	2260.43	0	3603	1325	2.71925	2278	2319.63
658	2	2	11	8	NN063	HspBP1	Pan-specific	NN063	Hsp70 binding protein 1	NP_036399	O95351	3202.28	29.4118	2358.33	1.64076	0.736452	-0.441336	-26.3548	0	5686	1467.5	3.87462	4218.5	4144.12	0	3689	1335	2.7633	2354	2397.02
659	2	2	11	9	PN103	Huntingtin	S421	PN103	Huntington's disease protein	NP_002102	P42858								0	6574	1410	4.66241	5164	5072.96	3	6916.5	1369	5.05223	5547.5	5648.88
660	2	2	11	10	PN103	Huntingtin	S421	PN103	Huntington's disease protein	NP_002102	P42858	6350.53	20.1176	4683.81	20.6044	0.737547	-0.439193	-26.2453	3	9198	1433	6.4187	7765	7628.1	0	5053	1401	3.60671	3652	3718.74
663	2	3	1	3	NN130	I1PP2A	Pan-specific	NN130	Acidic leucine-rich nuclear phosphoprotein 32 family member A	NP_006296	P39687								0	3447.5	1554	2.21847	1893.5	1860.12	0	2906.5	1348	2.15616	1558.5	1586.98
664	2	3	1	4	NN130	I1PP2A	Pan-specific	NN130	Acidic leucine-rich nuclear phosphoprotein 32 family member A	NP_006296	P39687	2700.29	31.1141	1552.61	2.21348	0.574981	-0.798413	-42.5019	1	5195	1591	3.26524	3604	3540.46	0	2834	1343	2.1102	1491	1518.25
665	2	3	1	5	NN131	I2PP2A	Pan-specific	NN131	Protein SET	NP_003002	Q01105								0	4550.5	1499	3.03569	3051.5	2997.7	0	3587	1335	2.68689	2252	2293.16
666	2	3	1	6	NN131	I2PP2A	Pan-specific	NN131	Protein SET	NP_003002	Q01105	3308.13	9.38382	2487.14	7.79939	0.751826	-0.411529	-24.8174	0	5195.5	1512	3.43618	3683.5	3618.56	0	3941	1308	3.013	2633	2681.12
667	2	3	1	7	NK073	ICK	Pan-specific	NK073	Intestinal cell protein-serine kinase (MAK-related kinase (MRK)	NP_057597	Q9UPZ9								0	3325	1525.5	2.17961	1799.5	1767.77	0	2000	1260	1.5873	740	753.524
668	2	3	1	8	NK073	ICK	Pan-specific	NK073	Intestinal cell protein-serine kinase (MAK-related kinase (MRK)	NP_057597	Q9UPZ9	1703.43	3.77739	752.76	0.101454	0.441909	-1.17818	-55.8091	0	3092.5	1424	2.1717	1668.5	1639.08	0	1970.5	1232	1.59943	738.5	751.996
669	2	3	1	9	NK074	IGF1R	Pan-specific	NK074	Insulin-like growth factor receptor protein-tyrosine kinase	NP_000866	P08069								0	2181	1383.5	1.57644	797.5	783.44	1	8002	1255	6.3761	6747	6870.3
670	2	3	1	10	NK074	IGF1R	Pan-specific	NK074	Insulin-like growth factor receptor protein-tyrosine kinase	NP_000866	P08069	688.641	13.766	3984.26	72.4363	5.78568	2.53249	478.568	0	1965.5	1361	1.44416	604.5	593.842	0	2315	1236.5	1.87222	1078.5	1098.21
671	2	3	2	1	NN064	IkBa	Pan-specific	NN064	Inhibitor of NF-kappa-B alpha (MAD3)	NP_065390	P25963								0	4206	1480	2.84189	2726	2677.94	0	3079	1326	2.32202	1753	1785.04
672	2	3	2	2	NN064	IkBa	Pan-specific	NN064	Inhibitor of NF-kappa-B alpha (MAD3)	NP_065390	P25963	2521.74	6.194	1709.43	4.42293	0.677876	-0.560906	-32.2124	0	3975.5	1567.5	2.5362	2408	2365.55	0	2952	1347.5	2.19072	1604.5	1633.82
673	2	3	2	3	NN065	IkBb	Pan-specific	NN065	Inhibitor of NF-kappa-B beta (thyroid receptor interacting protein 9)	NP_002494	Q15653								0	5245	1577	3.32594	3668	3603.33	0	3037	1336.5	2.27235	1700.5	1731.58
674	2	3	2	4	NN065	IkBb	Pan-specific	NN065	Inhibitor of NF-kappa-B beta (thyroid receptor interacting protein 9)	NP_002494	Q15653	3921.86	8.12199	1650.37	4.92056	0.420813	-1.24875	-57.9187	0	5891	1574.5	3.74151	4316.5	4240.4	0	2855	1314	2.17275	1541	1569.16
675	2	3	2	5	NK075-1	IKKa	Pan-specific	NK075-1	Inhibitor of NF-kappa-B protein-serine kinase alpha (CHUK)	NP_001269	O15111								0	2847	1480	1.92365	1367	1342.9	0	2064	1303	1.58404	761	774.907
676	2	3	2	6	NK075-1	IKKa	Pan-specific	NK075-1	Inhibitor of NF-kappa-B protein-serine kinase alpha (CHUK)	NP_001269	O15111	1938.95	30.741	1205.64	35.7264	0.621799	-0.68548	-37.8201	0	4079.5	1499	2.72148	2580.5	2535	0	2926	1319	2.21835	1607	1636.37
677	2	3	2	7	NK075-2	IKKa	Pan-specific	NK075-2	Inhibitor of NF-kappa-B protein-serine kinase alpha (CHUK)	NP_001269	O15111								0	4670.5	1502	3.10952	3168.5	3112.64	0	3015	1245	2.42169	1770	1802.35
678	2	3	2	8	NK075-2	IKKa	Pan-specific	NK075-2	Inhibitor of NF-kappa-B protein-serine kinase alpha (CHUK)	NP_001269	O15111	3519.58	11.5623	1759.58	2.43056	0.49994	-1.00017	-50.006	3	5444	1447	3.76227	3997	3926.53	0	2933	1247	2.35204	1686	1716.81
679	2	3	2	9	NK075-3	IKKa	Pan-specific	NK075-3	Inhibitor of NF-kappa-B protein-serine kinase alpha (CHUK)	NP_001269	O15111								3	3154	1347	2.3415	1807	1775.14	0	1810	1230	1.47154	580	590.6
680	2	3	2	10	NK075-3	IKKa	Pan-specific	NK075-3	Inhibitor of NF-kappa-B protein-serine kinase alpha (CHUK)	NP_001269	O15111	1342.41	32.2356	632.349	6.60225	0.471056	-1.08603	-52.8944	0	2292	1366	1.67789	926	909.674	0	1872	1210	1.54711	662	674.098
681	2	3	3	1	NK075-4	IKKa	Pan-specific	NK075-4	Inhibitor of NF-kappa-B protein-serine kinase alpha (CHUK)	NP_001269	O15111								0	3034	1472	2.06114	1562	1534.46	0	2920	1337	2.18399	1583	1611.93
682	2	3	3	2	NK075-4	IKKa	Pan-specific	NK075-4	Inhibitor of NF-kappa-B protein-serine kinase alpha (CHUK)	NP_001269	O15111	1706.38	10.0748	1973.93	18.3389	1.15679	0.210133	15.6795	0	3487	1575	2.21397	1912	1878.29	0	3628	1334	2.71964	2294	2335.92
683	2	3	3	3	PK030-PK031	IKKa	S180/S181	PK030-PK031	Inhibitor of NF-kappa-B protein-serine kinase alpha (CHUK)	NP_001269	O15111								0	2147	1560	1.37628	587	576.651	2	1522.5	1318	1.15516	204.5	208.237
684	2	3	3	4	PK030-PK031	IKKa	S180/S181	PK030-PK031	Inhibitor of NF-kappa-B protein-serine kinase alpha (CHUK)	NP_001269	O15111	496.588	16.1227	194.745	6.9281	0.392167	-1.35046	-60.7833	2	1969	1545	1.27443	424	416.525	2	1507	1329	1.13394	178	181.253
685	2	3	3	5	NK076-1	IKKb	Pan-specific	NK076-1	Inhibitor of NF-kappa-B protein-serine kinase beta	NP_001547	O14920								0	2194	1488.5	1.47397	705.5	693.062	0	1875	1312	1.42912	563	573.289
686	2	3	3	6	NK076-1	IKKb	Pan-specific	NK076-1	Inhibitor of NF-kappa-B protein-serine kinase beta	NP_001547	O14920	881.922	21.4146	488.772	17.2917	0.554212	-0.851489	-44.5788	0	2596	1506	1.72377	1090	1070.78	2	1702	1305	1.30421	397	404.255
687	2	3	3	7	NK076-2	IKKb	Pan-specific	NK076-2	Inhibitor of NF-kappa-B protein-serine kinase beta	NP_001547	O14920								3	4478.5	1503	2.97971	2975.5	2923.04	0	2463	1245	1.97831	1218	1240.26
688	2	3	3	8	NK076-2	IKKb	Pan-specific	NK076-2	Inhibitor of NF-kappa-B protein-serine kinase beta	NP_001547	O14920	2708.15	7.93507	1111.19	11.6151	0.410315	-1.2852	-58.9685	0	3972.5	1434.5	2.76926	2538	2493.25	0	2187.5	1223	1.78863	964.5	982.126
689	2	3	3	9	NK076-3	IKKb	Pan-specific	NK076-3	Inhibitor of NF-kappa-B protein-serine kinase beta	NP_001547	O14920								3	10490	1409	7.445	9081	8920.9	0	5245	1224	4.28513	4021	4094.48
690	2	3	3	10	NK076-3	IKKb	Pan-specific	NK076-3	Inhibitor of NF-kappa-B protein-serine kinase beta	NP_001547	O14920	6437.47	38.5778	3774.49	8.47778	0.586332	-0.770211	-41.3668	0	5454	1429	3.81666	4025	3954.04	0	4621.5	1229	3.76037	3392.5	3454.5
691	2	3	4	1	NN149	IKKg (NEMO)	Pan-specific	NN149	I-kappa-B kinase gamma/NF-kappa-B essential modulator	NP_003630	Q9Y6K9								0	3473	1490.5	2.33009	1982.5	1947.55	0	3164.5	1366	2.31662	1798.5	1831.37
692	2	3	4	2	NN149	IKKg (NEMO)	Pan-specific	NN149	I-kappa-B kinase gamma/NF-kappa-B essential modulator	NP_003630	Q9Y6K9	1893.76	2.8401	1920.21	4.62681	1.01397	0.0200105	1.39669	0	3485	1612	2.16191	1873	1839.98	0	3340	1367	2.44331	1973	2009.06
695	2	3	4	5	NK078-2	ILK1	Pan-specific	NK078-2	Integrin-linked protein-serine kinase 1	NP_034692	Q13418								0	5655.5	1515	3.733	4140.5	4067.5	0	1942	1322	1.46899	620	631.331
696	2	3	4	6	NK078-2	ILK1	Pan-specific	NK078-2	Integrin-linked protein-serine kinase 1	NP_034692	Q13418	3464.33	17.411	693.445	8.95742	0.200168	-2.32072	-79.9832	0	4423	1510.5	2.92817	2912.5	2861.15	0	2033	1291	1.57475	742	755.56
697	2	3	4	7	NK078-3	ILK1	Pan-specific	NK078-3	Integrin-linked protein-serine kinase 1	NP_034692	Q13418								0	3111	1471	2.11489	1640	1611.09	0	1842	1234	1.49271	608	619.111
698	2	3	4	8	NK078-3	ILK1	Pan-specific	NK078-3	Integrin-linked protein-serine kinase 1	NP_034692	Q13418	1257.19	28.15	658.06	5.91876	0.523439	-0.933908	-47.6561	0	2293	1373.5	1.66946	919.5	903.289	0	1917	1232.5	1.55538	684.5	697.009
699	2	3	4	9	PN043	Integrin a4	S988	PN043	Integrin alpha 4 (VLA4)	NP_000876	P13612								0	6191	1349	4.58933	4842	4756.63	0	4800.5	1262	3.80388	3538.5	3603.17
700	2	3	4	10	PN043	Integrin a4	S988	PN043	Integrin alpha 4 (VLA4)	NP_000876	P13612	4720.28	0.770031	3519.41	2.37975	0.745593	-0.423539	-25.4407	0	6094	1326	4.59578	4768	4683.94	0	4616	1242	3.71659	3374	3435.66
701	2	3	5	1	PN044	Integrin b1	S785	PN044	Integrin beta 1 (fibronectin receptor beta subunit, CD29 antigen)	NP_002202	P05556								0	3408	1494	2.28112	1914	1880.25	0	3064	1395	2.19642	1669	1699.5
702	2	3	5	2	PN044	Integrin b1	S785	PN044	Integrin beta 1 (fibronectin receptor beta subunit, CD29 antigen)	NP_002202	P05556	1687.22	11.441	1572.22	8.09585	0.931839	-0.101847	-6.8161	0	3107	1586	1.95902	1521	1494.18	0	2781.5	1362.5	2.04147	1419	1444.93
703	2	3	5	3	PN105	Integrin b1	T783	PN105	Integrin beta 1 (fibronectin receptor beta subunit, CD29 antigen)	NP_002202	P05556								0	2805	1630	1.72086	1175	1154.28	0	2001	1357	1.47458	644	655.769
704	2	3	5	4	PN105	Integrin b1	T783	PN105	Integrin beta 1 (fibronectin receptor beta subunit, CD29 antigen)	NP_002202	P05556	1076.43	7.23249	657.297	0.232378	0.610626	-0.71164	-38.9374	0	2550	1533.5	1.66286	1016.5	998.578	0	1985.5	1338.5	1.48338	647	658.824
705	2	3	5	5	NK079	IR	Pan-specific	NK079	Insulin receptor beta chain	NP_000199	P06213								0	7557.5	1544	4.89475	6013.5	5907.48	0	2690	1332	2.01952	1358	1382.82
706	2	3	5	6	NK079	IR	Pan-specific	NK079	Insulin receptor beta chain	NP_000199	P06213	4061.36	45.4556	1382.05	0.0552588	0.340293	-1.55515	-65.9707	0	3757	1502	2.50133	2255	2215.24	0	2663.5	1307	2.03787	1356.5	1381.29
707	2	3	5	7	PK032	IR (INSR)	Y999	PK032	Insulin receptor	NP_000199	P06213								0	4409	1444	3.05332	2965	2912.72	0	3532	1267	2.78769	2265	2306.39
708	2	3	5	8	PK032	IR (INSR)	Y999	PK032	Insulin receptor	NP_000199	P06213	3315.74	12.1547	2669.92	13.6156	0.805225	-0.312537	-19.4775	0	5207.5	1422	3.6621	3785.5	3718.76	0	4267	1288	3.31289	2979	3033.44
709	2	3	5	9	PK136	IR (INSR)	Y972	PK136	Insulin receptor	NP_000199	P06213								0	4997	1363	3.66618	3634	3569.93	0	4092	1284	3.18692	2808	2859.32
710	2	3	5	10	PK136	IR (INSR)	Y972	PK136	Insulin receptor	NP_000199	P06213	3405.14	4.83952	2836.66	0.798708	0.833053	-0.26352	-16.6947	0	4615	1316.5	3.50551	3298.5	3240.35	0	4067	1303.5	3.12006	2763.5	2814
711	2	3	6	1	PK033	IR/IGF1R (INSR)	Y1189/Y1190	PK033	Insulin receptor / Insulin-like growth factor 1 receptor	NP_000866	P06213								0	3158	1503	2.10113	1655	1625.82	0	2671.5	1390	1.92194	1281.5	1304.92
712	2	3	6	2	PK033	IR/IGF1R (INSR)	Y1189/Y1190	PK033	Insulin receptor / Insulin-like growth factor 1 receptor	NP_000866	P06213	1536.43	5.81841	1335.98	2.3247	0.869536	-0.201683	-13.0464	0	3052	1579	1.93287	1473	1447.03	0	2712.5	1370	1.97993	1342.5	1367.03
713	2	3	6	3	NK080-1	IRAK1	Pan-specific	NK080-1	Interleukin 1 receptor-associated kinase 1 (Pelle-like protein kinase)	NP_001560	P51617								1	6286.5	1640	3.83323	4646.5	4564.58	0	4523.5	1362.5	3.32	3161	3218.77
714	2	3	6	4	NK080-1	IRAK1	Pan-specific	NK080-1	Interleukin 1 receptor-associated kinase 1 (Pelle-like protein kinase)	NP_001560	P51617	4897.6	6.79972	2695.12	19.4295	0.550294	-0.861726	-44.9706	0	6867.5	1543	4.45075	5324.5	5230.63	0	3495.5	1363	2.56456	2132.5	2171.47
715	2	3	6	5	NK080-2	IRAK1	Pan-specific	NK080-2	Interleukin 1 receptor-associated kinase 1 (Pelle-like protein kinase)	NP_001560	P51617								0	2772.5	1515	1.83003	1257.5	1235.33	2	1515	1314	1.15297	201	204.673
716	2	3	6	6	NK080-2	IRAK1	Pan-specific	NK080-2	Interleukin 1 receptor-associated kinase 1 (Pelle-like protein kinase)	NP_001560	P51617	856.135	44.2915	102.846	99.0099	0.120128	-3.05736	-87.9872	0	1940	1454.5	1.33379	485.5	476.94	2	1295.5	1305	0.99272	1	1.01828
717	2	3	6	7	NK081-1	IRAK2	Pan-specific	NK081-1	Interleukin 1 receptor-associated kinase 2	NP_001561	O43187								0	6224	1425	4.36772	4799	4714.39	0	3514	1271	2.76475	2243	2283.99
718	2	3	6	8	NK081-1	IRAK2	Pan-specific	NK081-1	Interleukin 1 receptor-associated kinase 2	NP_001561	O43187	7029.1	32.9304	4122.23	44.5933	0.586453	-0.769914	-41.3547	3	10917.5	1406	7.76494	9511.5	9343.81	3	7132.5	1279	5.57662	5853.5	5960.47
719	2	3	6	9	NK081-2	IRAK2	Pan-specific	NK081-2	Interleukin 1 receptor-associated kinase 2	NP_001561	O43187								3	7368	1392	5.2931	5976	5870.64	3	6723.5	1288	5.22011	5435.5	5534.83
720	2	3	6	10	NK081-2	IRAK2	Pan-specific	NK081-2	Interleukin 1 receptor-associated kinase 2	NP_001561	O43187	4045.89	45.1014	3792.31	45.9488	0.937325	-0.093379	-6.26752	0	3615	1354	2.66987	2261	2221.14	0	3269	1256	2.60271	2013	2049.79
721	2	3	7	1	NK082	IRAK3	Pan-specific	NK082	Interleukin 1 receptor-associated kinase 3	NP_009130	Q9Y616								0	4753	1536.5	3.09339	3216.5	3159.79	1	5817.5	1372.5	4.23862	4445	4526.23
722	2	3	7	2	NK082	IRAK3	Pan-specific	NK082	Interleukin 1 receptor-associated kinase 3	NP_009130	Q9Y616	3003.1	5.21753	3089.7	46.4942	1.02884	0.0410134	2.88363	0	4455.5	1558	2.85976	2897.5	2846.42	0	2965.5	1342	2.20976	1623.5	1653.17
723	2	3	7	3	NK083-1	IRAK4	Pan-specific	NK083-1	Interleukin 1 receptor-associated kinase 4	NP_057207	Q9NWZ3								0	3022.5	1587.5	1.90394	1435	1409.7	0	1975	1360.5	1.45167	614.5	625.73
724	2	3	7	4	NK083-1	IRAK4	Pan-specific	NK083-1	Interleukin 1 receptor-associated kinase 4	NP_057207	Q9NWZ3	1414.61	0.347222	529.248	18.2299	0.37413	-1.41839	-62.587	0	2969	1524	1.94816	1445	1419.52	2	1791	1366	1.31113	425	432.767
725	2	3	7	5	NK083-2	IRAK4	Pan-specific	NK083-2	Interleukin 1 receptor-associated kinase 4	NP_057207	Q9NWZ3								0	2920	1517.5	1.92422	1402.5	1377.77	0	2179	1340	1.62612	839	854.333
726	2	3	7	6	NK083-2	IRAK4	Pan-specific	NK083-2	Interleukin 1 receptor-associated kinase 4	NP_057207	Q9NWZ3	1357.88	1.465	802.91	6.40457	0.591297	-0.758046	-40.8703	0	2827	1465	1.92969	1362	1337.99	0	2074	1336	1.5524	738	751.487
727	2	3	7	7	PN045	IRS1	Y612	PN045	Insulin receptor substrate 1	NP_005535	P35568								0	5172.5	1421.5	3.63876	3751	3684.87	0	3377	1275	2.64863	2102	2140.41
728	2	3	7	8	PN045	IRS1	Y612	PN045	Insulin receptor substrate 1	NP_005535	P35568	4218.29	12.6456	2590.24	17.3661	0.614049	-0.703575	-38.5951	0	6259.5	1422.5	4.40035	4837	4751.72	0	4248	1262.5	3.36475	2985.5	3040.06
729	2	3	7	9	PN046-2	IRS1	Y1179	PN046-2	Insulin receptor substrate 1	NP_005535	P35568								0	3585.5	1415.5	2.53303	2170	2131.74	0	2637	1270	2.07638	1367	1391.98
730	2	3	7	10	PN046-2	IRS1	Y1179	PN046-2	Insulin receptor substrate 1	NP_005535	P35568	1754.27	21.5176	1990.73	30.0767	1.13479	0.182429	13.4793	0	2775.5	1374	2.02001	1401.5	1376.79	0	3834	1291	2.96979	2543	2589.47
731	2	3	8	1	PN117	IRS1	S312	PN117	Insulin receptor substrate 1	NP_005535	P35568								0	2533	1540	1.64481	993	975.493	1	2252	1335	1.68689	917	933.758
732	2	3	8	2	PN117	IRS1	S312	PN117	Insulin receptor substrate 1	NP_005535	P35568	883.15	10.4561	1033.04	9.61065	1.16972	0.226166	16.9722	0	2333	1528	1.52683	805	790.807	0	2457	1345	1.82677	1112	1132.32
733	2	3	8	3	PN118	IRS1	S639	PN118	Insulin receptor substrate 1	NP_005535	P35568								1	3366	1536	2.19141	1830	1797.74	0	2845	1380	2.06159	1465	1491.77
734	2	3	8	4	PN118	IRS1	S639	PN118	Insulin receptor substrate 1	NP_005535	P35568	1991.75	9.74106	1459.19	2.23308	0.732615	-0.448873	-26.7385	0	3784	1559	2.4272	2225	2185.77	0	2768	1367	2.02487	1401	1426.6
735	2	3	8	5	NK084-1	JAK1	Pan-specific	NK084-1	Janus protein-tyrosine kinase 1	NP_002218	P23458								0	7237.5	1522	4.75526	5715.5	5614.73	0	5029	1382	3.63893	3647	3713.65
736	2	3	8	6	NK084-1	JAK1	Pan-specific	NK084-1	Janus protein-tyrosine kinase 1	NP_002218	P23458	5656.24	0.733794	3986.55	6.84547	0.704806	-0.504703	-29.5194	0	7313.5	1513.5	4.83218	5800	5697.74	0	5555.5	1372.5	4.04772	4183	4259.44
737	2	3	8	7	NK084-2	JAK1	Pan-specific	NK084-2	Janus protein-tyrosine kinase 1	NP_002218	P23458								0	3179.5	1426	2.22966	1753.5	1722.58	0	2065.5	1255	1.64582	810.5	825.312
738	2	3	8	8	NK084-2	JAK1	Pan-specific	NK084-2	Janus protein-tyrosine kinase 1	NP_002218	P23458	2629.8	34.4976	1223.46	32.5427	0.465228	-1.10399	-53.4772	0	5041.5	1441	3.49861	3600.5	3537.02	0	2862.5	1270	2.25394	1592.5	1621.6
739	2	3	8	9	PK126	JAK1	Y1022	PK126	Janus protein-tyrosine kinase 1	NP_002218	P23458								0	2272	1371	1.65718	901	885.115	0	2341	1270	1.84331	1071	1090.57
740	2	3	8	10	PK126	JAK1	Y1022	PK126	Janus protein-tyrosine kinase 1	NP_002218	P23458	985.071	10.1471	1200.04	9.12176	1.21822	0.28478	21.8224	0	2459	1354.5	1.81543	1104.5	1085.03	0	2564	1278	2.00626	1286	1309.5
741	2	3	9	1	NK085	JAK2	Pan-specific	NK085	Janus protein-tyrosine kinase 2	NP_004963	O60674								0	3517	1567	2.24442	1950	1915.62	0	5252	1383	3.79754	3869	3939.71
742	2	3	9	2	NK085	JAK2	Pan-specific	NK085	Janus protein-tyrosine kinase 2	NP_004963	O60674	2730.99	29.8561	3705.5	6.32042	1.35684	0.440247	35.6837	0	5111	1501	3.40506	3610	3546.35	0	4771	1362	3.50294	3409	3471.3
743	2	3	9	3	NK086	JAK3	Pan-specific	NK086	Janus protein-tyrosine kinase 3	NP_000206	P52333								0	2529	1480.5	1.70821	1048.5	1030.01	0	2526.5	1336	1.89109	1190.5	1212.26
744	2	3	9	4	NK086	JAK3	Pan-specific	NK086	Janus protein-tyrosine kinase 3	NP_000206	P52333	1036.65	0.639659	1197.75	1.21148	1.15541	0.2084	15.5406	0	2577	1515	1.70099	1062	1043.28	0	2503	1341	1.86652	1162	1183.24
745	2	3	9	5	NK087	JIK (TAO3)	Pan-specific	NK087	STE20-like protein-serine kinase	NP_057365	Q9UHG7								3	4917	1495	3.28896	3422	3361.67	0	2405.5	1336	1.80052	1069.5	1089.05
746	2	3	9	6	NK087	JIK (TAO3)	Pan-specific	NK087	STE20-like protein-serine kinase	NP_057365	Q9UHG7	2546.06	32.0343	1498.14	27.3067	0.588415	-0.765094	-41.1585	0	3222.5	1461	2.20568	1761.5	1730.44	0	3215	1342	2.39568	1873	1907.23
747	2	3	9	7	PK035-1	JNK	T183/Y185	PK035-1	Jun N-terminus protein-serine kinase (stress-activated protein kinase (SAPK))	NP_002741	P45983								0	4734	1416	3.34322	3318	3259.5	0	3718	1310	2.83817	2408	2452.01
748	2	3	9	8	PK035-1	JNK	T183/Y185	PK035-1	Jun N-terminus protein-serine kinase (stress-activated protein kinase (SAPK))	NP_002741	P45983	3906.15	16.5545	2948.67	16.8437	0.75488	-0.405681	-24.512	0	6060	1425.5	4.25114	4634.5	4552.79	0	4671.5	1288	3.62694	3383.5	3445.33
749	2	3	9	9	PK035-2	JNK	T183/Y185	PK035-2	Jun N-terminus protein-serine kinase (stress-activated protein kinase (SAPK))	NP_002741	P45983								0	5736.5	1394.5	4.11366	4342	4265.45	0	4662.5	1266	3.68286	3396.5	3458.57
750	2	3	9	10	PK035-2	JNK	T183/Y185	PK035-2	Jun N-terminus protein-serine kinase (stress-activated protein kinase (SAPK))	NP_002741	P45983	3630.35	17.4942	3317.79	4.24308	0.913906	-0.129882	-8.6094	0	4462	1413	3.15782	3049	2995.24	0	4391	1271	3.45476	3120	3177.02
751	2	3	10	1	PK035-3	JNK	T183/Y185	PK035-3	Jun N-terminus protein-serine kinase (stress-activated protein kinase (SAPK))	NP_002741	P45983								0	3281.5	1584	2.07165	1697.5	1667.57	0	2045	1328	1.53991	717	730.103
752	2	3	10	2	PK035-3	JNK	T183/Y185	PK035-3	Jun N-terminus protein-serine kinase (stress-activated protein kinase (SAPK))	NP_002741	P45983	1894.74	11.9896	651.187	12.1188	0.343681	-1.54086	-65.6319	0	3629	1469	2.47039	2160	2121.92	0	1909	1347	1.41722	562	572.271
753	2	3	10	3	NK088-1	JNK1/2/3	Pan-specific	NK088-1	Jun N-terminus protein-serine kinases (stress-activated protein kinase (SAPK)) 1/2/3	NP_002741	P45983								0	2124	1493	1.42264	631	619.875	0	1950.5	1345.5	1.44965	605	616.056
754	2	3	10	4	NK088-1	JNK1/2/3	Pan-specific	NK088-1	Jun N-terminus protein-serine kinases (stress-activated protein kinase (SAPK)) 1/2/3	NP_002741	P45983	640.259	3.18374	591.618	4.13081	0.924029	-0.11399	-7.59713	0	2200.5	1528	1.44012	672.5	660.643	0	1912	1355	1.41107	557	567.179
755	2	3	10	5	NK088-2	JNK1/2/3	Pan-specific	NK088-2	Jun N-terminus protein-serine kinases (stress-activated protein kinase (SAPK)) 1/2/3	NP_002741	P45983								0	3407	1471	2.31611	1936	1901.87	0	2582.5	1340.5	1.92652	1242	1264.7
756	2	3	10	6	NK088-2	JNK1/2/3	Pan-specific	NK088-2	Jun N-terminus protein-serine kinases (stress-activated protein kinase (SAPK)) 1/2/3	NP_002741	P45983	1556.81	22.1644	962.27	31.4286	0.618104	-0.694079	-38.1896	0	2639	1405.5	1.87762	1233.5	1211.75	0	1964	1316	1.4924	648	659.842
757	2	3	10	7	NK189	JNK2	Pan-specific	NK189	Jun N-terminus protein-serine kinases (stress-activated protein kinase (SAPK)) 2	NP_002744	P45984								0	3331.5	1428	2.33298	1903.5	1869.94	0	1974	1292	1.52786	682	694.464
758	2	3	10	8	NK189	JNK2	Pan-specific	NK189	Jun N-terminus protein-serine kinases (stress-activated protein kinase (SAPK)) 2	NP_002744	P45984	1374.83	36.0129	593.145	17.0815	0.431433	-1.21279	-56.8567	0	2279.5	1384	1.64704	895.5	879.712	0	1739	1256	1.38455	483	491.827
759	2	3	10	9	NK196	JNK2/3	Pan-specific	NK196	Jun N-terminus protein-serine kinase (stress-activated protein kinase 2/3(SAPKa/b))	NP_002743.3	P45984								2	1688	1404.5	1.20185	283.5	278.502	2	1649	1295	1.27336	354	360.469
760	2	3	10	10	NK196	JNK2/3	Pan-specific	NK196	Jun N-terminus protein-serine kinase (stress-activated protein kinase 2/3(SAPKa/b))	NP_002743.3	P45984	332.286	16.1863	355.378	1.43266	1.06949	0.0969271	6.94931	2	1773	1380	1.28478	393	386.071	2	1632	1288	1.26708	344	350.287
773	2	4	1	3	NK197	JNK3	Pan-specific	NK197	Jun N-terminus protein-serine kinase (stress-activated protein kinase 3(SAPKb))	NP_002744.1	P53779								0	2591.5	1268	2.04377	1323.5	1300.17	0	1861	1150	1.61826	711	723.994
774	2	4	1	4	NK197	JNK3	Pan-specific	NK197	Jun N-terminus protein-serine kinase (stress-activated protein kinase 3(SAPKb))	NP_002744.1	P53779	1643.26	20.8788	690.9	4.78998	0.420445	-1.25001	-57.9555	0	3257.5	1235.5	2.63658	2022	1986.35	0	1764	1118	1.57782	646	657.806
775	2	4	1	5	NN066	Jun	Pan-specific	NN066	Jun proto-oncogene-encoded AP1 transcription factor	NP_002219	P05412								0	2457	1225	2.00571	1232	1210.28	0	2741	1135	2.41498	1606	1635.35
776	2	4	1	6	NN066	Jun	Pan-specific	NN066	Jun proto-oncogene-encoded AP1 transcription factor	NP_002219	P05412	2244.22	46.0714	1724.96	5.19481	0.768622	-0.379655	-23.1378	0	4610	1273	3.62137	3337	3278.17	0	2936	1154	2.54419	1782	1814.57
777	2	4	1	7	PN047	Jun	S63	PN047	Jun proto-oncogene-encoded AP1 transcription factor	NP_002219	P05412								0	1563.5	1188.5	1.31552	375	368.388	2	1311	1096	1.19617	215	218.929
778	2	4	1	8	PN047	Jun	S63	PN047	Jun proto-oncogene-encoded AP1 transcription factor	NP_002219	P05412	288.325	27.7683	200.091	9.41476	0.693977	-0.527041	-30.6023	2	1352	1140	1.18596	212	208.262	2	1233	1055	1.16872	178	181.253
779	2	4	1	9	PN048-1	Jun	S73	PN048-1	Jun proto-oncogene-encoded AP1 transcription factor	NP_002219	P05412								0	2928	1160	2.52414	1768	1736.83	3	5919	1079	5.48563	4840	4928.45
780	2	4	1	10	PN048-1	Jun	S73	PN048-1	Jun proto-oncogene-encoded AP1 transcription factor	NP_002219	P05412	1619.68	7.23275	3189.49	54.5215	1.96921	0.977617	96.921	0	2645.5	1116	2.37052	1529.5	1502.53	0	2482.5	1058	2.34641	1424.5	1450.53
781	2	4	2	1	PN048-2	Jun	S73	PN048-2	Jun proto-oncogene-encoded AP1 transcription factor	NP_002219	P05412								0	9072	1300	6.97846	7772	7634.97	0	3306.5	1146	2.88525	2160.5	2199.98
782	2	4	2	2	PN048-2	Jun	S73	PN048-2	Jun proto-oncogene-encoded AP1 transcription factor	NP_002219	P05412	6853.74	11.3986	4090.41	46.2161	0.596814	-0.744647	-40.3186	0	7446.5	1265	5.88656	6181.5	6072.52	0	7024.5	1151	6.10295	5873.5	5980.84
783	2	4	2	3	PN048-3	Jun	S73	PN048-3	Jun proto-oncogene-encoded AP1 transcription factor	NP_002219	P05412								0	4353	1308	3.32798	3045	2991.31	0	3698	1161.5	3.18381	2536.5	2582.85
784	2	4	2	4	PN048-3	Jun	S73	PN048-3	Jun proto-oncogene-encoded AP1 transcription factor	NP_002219	P05412	8649.52	65.4164	2453.79	5.25988	0.283691	-1.81761	-71.6309	3	15874.5	1310	12.1179	14564.5	14307.7	0	3431	1148	2.98868	2283	2324.72
785	2	4	2	5	NP004	KAP	Pan-specific	NP004	Cyclin-dependent kinase associated phosphatase (CDK inhibitor 3, CIP2)	NP_005183	Q16667								0	1693	1219	1.38884	474	465.643	0	1848.5	1120	1.65045	728.5	741.813
786	2	4	2	6	NP004	KAP	Pan-specific	NP004	Cyclin-dependent kinase associated phosphatase (CDK inhibitor 3, CIP2)	NP_005183	Q16667	324.182	43.6364	2964.71	74.9785	9.1452	3.19301	814.52	2	1427	1241	1.14988	186	182.721	0	6209.5	1115	5.56906	5094.5	5187.6
787	2	4	2	7	NK089	KHS	Pan-specific	NK089	Kinase homologous to SPS1/STE20 (MAP kinase kinase kinase protein-serine kinase 5 (MEKKK5)	NP_006566	Q9Y4K4								0	3091	1204	2.56728	1887	1853.73	0	2427	1089	2.22865	1338	1362.45
788	2	4	2	8	NK089	KHS	Pan-specific	NK089	Kinase homologous to SPS1/STE20 (MAP kinase kinase kinase protein-serine kinase 5 (MEKKK5)	NP_006566	Q9Y4K4	1347.32	37.5866	1269.79	7.29751	0.942456	-0.0855031	-5.75442	0	1997	1141	1.75022	856	840.908	0	2243	1087	2.06348	1156	1177.13
789	2	4	2	9	PK036	Kit	Y703	PK036	Kit/Steel factor receptor-tyrosine kinase	NP_000213.1	P10721								0	4630	1181	3.92041	3449	3388.19	0	3924.5	1087	3.6104	2837.5	2889.36
790	2	4	2	10	PK036	Kit	Y703	PK036	Kit/Steel factor receptor-tyrosine kinase	NP_000213.1	P10721	3194.66	6.05781	2835.9	1.8851	0.887698	-0.17186	-11.2302	0	4194	1139	3.68218	3055	3001.14	0	3797.5	1065	3.56573	2732.5	2782.44
791	2	4	3	1	PK037	Kit	Y730	PK037	Kit/Steel factor receptor-tyrosine kinase	NP_000213.1	P10721								0	4498	1333	3.37434	3165	3109.2	0	5249	1159	4.5289	4090	4164.75
792	2	4	3	2	PK037	Kit	Y730	PK037	Kit/Steel factor receptor-tyrosine kinase	NP_000213.1	P10721	3487.9	10.8576	3926.47	6.06846	1.12574	0.170873	12.5739	0	5243	1307	4.01148	3936	3866.61	0	4775	1153	4.14137	3622	3688.19
793	2	4	3	3	PK038	Kit	Y936	PK038	Kit/Steel factor receptor-tyrosine kinase	NP_000213.1	P10721								0	5161	1273	4.0542	3888	3819.45	0	3885	1154	3.36655	2731	2780.91
794	2	4	3	4	PK038	Kit	Y936	PK038	Kit/Steel factor receptor-tyrosine kinase	NP_000213.1	P10721	4963.18	23.0442	2901.57	4.15862	0.584621	-0.774427	-41.5379	0	7570.5	1354	5.59121	6216.5	6106.9	0	4123	1155	3.5697	2968	3022.24
795	2	4	3	5	NK090-1	Ksr1	Pan-specific	NK090-1	Protein-serine kinase suppressor of Ras 1	AAC50354.1	Q8IVT5								0	1843	1280	1.43984	563	553.074	0	1731	1134	1.52646	597	607.91
796	2	4	3	6	NK090-1	Ksr1	Pan-specific	NK090-1	Protein-serine kinase suppressor of Ras 1	AAC50354.1	Q8IVT5	628.225	11.9625	647.878	6.16896	1.03128	0.0444394	3.12824	0	1963	1247	1.57418	716	703.376	0	1800.5	1125	1.60044	675.5	687.845
797	2	4	3	7	NK090-2	Ksr1	Pan-specific	NK090-2	Protein-serine kinase suppressor of Ras 1	AAC50354.1	Q8IVT5								0	2621	1194	2.19514	1427	1401.84	0	1857	1087	1.70837	770	784.072
798	2	4	3	8	NK090-2	Ksr1	Pan-specific	NK090-2	Protein-serine kinase suppressor of Ras 1	AAC50354.1	Q8IVT5	1341.18	4.52298	835.749	6.18337	0.623145	-0.68236	-37.6855	0	2479.5	1176	2.10842	1303.5	1280.52	0	1961.5	1090	1.79954	871.5	887.427
799	2	4	3	9	NP005	LAR	Pan-specific	NP005	LCA antigen-related (LAR) receptor tyrosine phosphatase	NP_002831	P10586								0	2625.5	1191	2.20445	1434.5	1409.21	0	2636	1094.5	2.40841	1541.5	1569.67
800	2	4	3	10	NP005	LAR	Pan-specific	NP005	LCA antigen-related (LAR) receptor tyrosine phosphatase	NP_002831	P10586	1416.58	0.520111	1559.74	0.636527	1.10107	0.1389	10.1065	0	2583	1133.5	2.27878	1449.5	1423.94	0	2600	1078	2.41187	1522	1549.81
801	2	4	4	1	NK091	LATS1	Pan-specific	NK091	Large tumor suppressor 1 protein-serine kinase (WARTS)	NP_004681	O95835								0	6556	1384.5	4.73528	5171.5	5080.32	0	2050	1134.5	1.80696	915.5	932.231
802	2	4	4	2	NK091	LATS1	Pan-specific	NK091	Large tumor suppressor 1 protein-serine kinase (WARTS)	NP_004681	O95835	5855.66	13.2408	798.837	16.6985	0.136421	-2.87386	-86.3579	3	8036.5	1286.5	6.24679	6750	6630.99	0	1784	1130.5	1.57806	653.5	665.443
803	2	4	4	3	NK092-1	Lck	Pan-specific	NK092-1	Lymphocyte-specific protein-tyrosine kinase	NP_005347	P06239								0	2830.5	1239	2.2845	1591.5	1563.44	3	5319.5	1195	4.45146	4124.5	4199.88
804	2	4	4	4	NK092-1	Lck	Pan-specific	NK092-1	Lymphocyte-specific protein-tyrosine kinase	NP_005347	P06239	3428.71	54.4015	4515.03	6.98015	1.31683	0.397068	31.6829	0	6720	1331	5.04884	5389	5293.99	0	5912.5	1169	5.05774	4743.5	4830.19
805	2	4	4	5	NK092-2	Lck	Pan-specific	NK092-2	Lymphocyte-specific protein-tyrosine kinase	NP_005347	P06239								0	4656.5	1247	3.73416	3409.5	3349.39	0	3300	1132	2.91519	2168	2207.62
806	2	4	4	6	NK092-2	Lck	Pan-specific	NK092-2	Lymphocyte-specific protein-tyrosine kinase	NP_005347	P06239	3937.83	14.9432	1646.3	34.0962	0.418072	-1.25818	-58.1928	0	5866.5	1259	4.65965	4607.5	4526.27	0	2185	1119.5	1.95176	1065.5	1084.97
807	2	4	4	7	PK039	Lck	S157	PK039	Lymphocyte-specific protein-tyrosine kinase	NP_005347	P06239								0	4943	1237.5	3.99434	3705.5	3640.17	3	6451.5	1122	5.75	5329.5	5426.9
808	2	4	4	8	PK039	Lck	S157	PK039	Lymphocyte-specific protein-tyrosine kinase	NP_005347	P06239	4556.97	20.1186	3678.77	47.5192	0.807286	-0.308849	-19.2714	3	6779	1207	5.6164	5572	5473.76	1	2986	1090	2.73945	1896	1930.65
809	2	4	4	9	PK040	Lck	Y191	PK040	Lymphocyte-specific protein-tyrosine kinase	NP_005347	P06239								0	3252.5	1196.5	2.71835	2056	2019.75	3	5012	1107	4.52755	3905	3976.36
810	2	4	4	10	PK040	Lck	Y191	PK040	Lymphocyte-specific protein-tyrosine kinase	NP_005347	P06239	1973.83	2.32674	3153.09	26.1101	1.59745	0.675771	59.7451	0	3065	1102.5	2.78005	1962.5	1927.9	0	3358.5	1070.5	3.13732	2288	2329.81
811	2	4	5	1	PK041	Lck	Y504	PK041	Lymphocyte-specific protein-tyrosine kinase	NP_005347	P06239								0	3752	1375	2.72873	2377	2335.09	0	4248	1145	3.71004	3103	3159.71
812	2	4	5	2	PK041	Lck	Y504	PK041	Lymphocyte-specific protein-tyrosine kinase	NP_005347	P06239	2699.06	13.485	2898.52	9.01107	1.0739	0.10286	7.39	0	4439	1321	3.36033	3118	3063.03	0	3767	1177	3.20051	2590	2637.33
813	2	4	5	3	NK093	LIMK1	Pan-specific	NK093	LIM domain kinase 1	NP_002305	P53667								0	5479	1356	4.04056	4123	4050.31	0	2974.5	1179.5	2.52183	1795	1827.8
814	2	4	5	4	NK093	LIMK1	Pan-specific	NK093	LIM domain kinase 1	NP_002305	P53667	5721.07	29.2037	1825.26	0.13947	0.319041	-1.64819	-68.0959	0	8849.5	1325	6.67887	7524.5	7391.84	0	2970	1180	2.51695	1790	1822.71
815	2	4	5	5	PK042-PK118	LIMK1	Y508/T505	PK042-PK118	LIM domain kinase 1	NP_002305	P53667								0	4675	1298	3.60169	3377	3317.46	0	4382.5	1191	3.67968	3191.5	3249.83
816	2	4	5	6	PK042-PK118	LIMK1	Y508/T505	PK042-PK118	LIM domain kinase 1	NP_002305	P53667	3242.31	2.31783	3220.04	0.924974	0.993132	-0.00994313	-0.686836	0	4527	1303	3.47429	3224	3167.16	0	4286	1153	3.71726	3133	3190.26
817	2	4	5	7	NK094	LOK	Pan-specific	NK094	Lymphocyte-oriented protein-serine kinase	NP_005981	O94804								0	2314.5	1214	1.90651	1100.5	1081.1	0	1811.5	1106	1.63788	705.5	718.393
818	2	4	5	8	NK094	LOK	Pan-specific	NK094	Lymphocyte-oriented protein-serine kinase	NP_005981	O94804	1359.35	20.4697	767.016	6.3392	0.56425	-0.825593	-43.575	3	2904	1237	2.34762	1667	1637.61	0	1917	1116	1.71774	801	815.638
819	2	4	5	9	NK095	Lyn	Pan-specific	NK095	Yes-related protein-tyrosine kinase	NP_002341	P07948								0	4252	1169.5	3.63574	3082.5	3028.15	0	1826	1080	1.69074	746	759.633
820	2	4	5	10	NK095	Lyn	Pan-specific	NK095	Yes-related protein-tyrosine kinase	NP_002341	P07948	2239.56	35.2122	695.482	9.22401	0.310544	-1.68713	-68.9456	0	2531	1054	2.40133	1477	1450.96	0	1670.5	1050.5	1.5902	620	631.331
821	2	4	6	1	PK043	Lyn	Y507	PK043	Yes-related protein-tyrosine kinase	NP_002341	P07948								0	2737	1314	2.08295	1423	1397.91	0	1549	1147	1.35048	402	409.347
822	2	4	6	2	PK043	Lyn	Y507	PK043	Yes-related protein-tyrosine kinase	NP_002341	P07948	1415.84	1.26626	480.371	14.7854	0.339284	-1.55944	-66.0716	0	2790.5	1331	2.09654	1459.5	1433.77	0	1684.5	1143	1.47375	541.5	551.396
823	2	4	6	3	NK096	MAK	Pan-specific	NK096	Male germ cell-associated protein-serine kinase	NP_005897	P20794								0	4499	1295	3.47413	3204	3147.51	0	3562	1156	3.08131	2406	2449.97
824	2	4	6	4	NK096	MAK	Pan-specific	NK096	Male germ cell-associated protein-serine kinase	NP_005897	P20794	2970.19	5.9699	2616.97	6.38132	0.881076	-0.182661	-11.8924	0	4137	1294	3.19706	2843	2792.88	0	3917	1183	3.31107	2734	2783.96
825	2	4	6	5	NK097	MAPKAPK2	Pan-specific	NK097	Mitogen-activated protein kinase-activated protein kinase 2	NP_116584	P49137								0	2829	1269.5	2.22844	1559.5	1532	0	1886	1125	1.67644	761	774.907
826	2	4	6	6	NK097	MAPKAPK2	Pan-specific	NK097	Mitogen-activated protein kinase-activated protein kinase 2	NP_116584	P49137	2124.13	27.8761	794.255	2.4359	0.37392	-1.4192	-62.608	0	4048	1283	3.15511	2765	2716.25	0	1915	1116	1.71595	799	813.602
827	2	4	6	7	PK044	MAPKAPK2	T222	PK044	Mitogen-activated protein kinase-activated protein kinase 2	NP_004750	P49137								0	2535	1223	2.07277	1312	1288.87	0	2709	1120.5	2.41767	1588.5	1617.53
828	2	4	6	8	PK044	MAPKAPK2	T222	PK044	Mitogen-activated protein kinase-activated protein kinase 2	NP_004750	P49137	1212.73	6.27785	2014.15	19.6916	1.66083	0.731906	66.0831	0	2345	1188	1.97391	1157	1136.6	0	3480.5	1113	3.12713	2367.5	2410.77
829	2	4	6	9	PN049-PN112-1	MAPKAPK2a	T334	PN049-PN112-1	Mitogen-activated protein kinase-activated protein kinase 2 alpha	NP_004750	P49137								0	2386	1076	2.21747	1310	1286.9	0	2435	1110	2.19369	1325	1349.21
830	2	4	6	10	PN049-PN112-1	MAPKAPK2a	T334	PN049-PN112-1	Mitogen-activated protein kinase-activated protein kinase 2 alpha	NP_004750	P49137	1618.45	20.4856	1185.78	13.7827	0.732663	-0.448778	-26.7337	0	3093.5	1108.5	2.79071	1985	1950	0	2081	1077	1.93222	1004	1022.35
831	2	4	7	1	PN049-PN112-2	MAPKAPK2a	T334	PN049-PN112-2	Mitogen-activated protein kinase-activated protein kinase 2 alpha	NP_004750	P49137								0	4970	1356	3.66519	3614	3550.28	0	4505	1164.5	3.86861	3340.5	3401.55
832	2	4	7	2	PN049-PN112-2	MAPKAPK2a	T334	PN049-PN112-2	Mitogen-activated protein kinase-activated protein kinase 2 alpha	NP_004750	P49137	5220.8	31.9974	3293.87	3.26919	0.630912	-0.66449	-36.9088	0	8358	1343	6.22338	7015	6891.32	0	4295	1166	3.68353	3129	3186.18
833	2	4	7	3	PN050-1	MARCKS	S158+S162	PN050-1	Myristoylated alanine-rich protein kinase C substrate	NP_002347	P29966								0	2427.5	1278.5	1.89871	1149	1128.74	0	2440	1155	2.11255	1285	1308.48
834	2	4	7	4	PN050-1	MARCKS	S158+S162	PN050-1	Myristoylated alanine-rich protein kinase C substrate	NP_002347	P29966	1302.87	13.3648	1241.79	5.37105	0.953118	-0.069273	-4.68818	0	2837	1333.5	2.12748	1503.5	1476.99	0	2308	1154	2	1154	1175.09
835	2	4	7	5	NK098	MARK	Pan-specific	NK098	MAP/microtubule affinity-regulating protein-serine kinase 1	NP_061120	Q9P0L2								0	3251	1279	2.54183	1972	1937.23	0	1762	1129	1.56067	633	644.568
836	2	4	7	6	NK098	MARK	Pan-specific	NK098	MAP/microtubule affinity-regulating protein-serine kinase 1	NP_061120	Q9P0L2	1847.1	4.87967	685.299	5.94354	0.371014	-1.43046	-62.8986	0	3088.5	1300	2.37577	1788.5	1756.97	0	1817	1104	1.64583	713	726.03
837	2	4	7	7	NN067	Mcl1	Pan-specific	NN067	Myeloid cell leukemia differentiation protein 1	NP_068779	Q07820								0	2485	1212	2.05033	1273	1250.56	0	1975	1111	1.77768	864	879.79
838	2	4	7	8	NN067	Mcl1	Pan-specific	NN067	Myeloid cell leukemia differentiation protein 1	NP_068779	Q07820	1404.3	10.9479	736.722	19.4195	0.52462	-0.930656	-47.538	0	2786	1200	2.32167	1586	1558.04	0	1688	1105	1.5276	583	593.654
839	2	4	7	9	NK099-1	MEK1 (MAP2K1)	Pan-specific	NK099-1	MAPK/ERK protein-serine kinase 1 (MKK1)	NP_002746	Q02750								0	2439	1062	2.29661	1377	1352.72	0	2428	1099	2.20928	1329	1353.29
840	2	4	7	10	NK099-1	MEK1 (MAP2K1)	Pan-specific	NK099-1	MAPK/ERK protein-serine kinase 1 (MKK1)	NP_002746	Q02750	1253.26	7.93651	1379.25	1.88261	1.10053	0.138205	10.0535	0	2276	1101.5	2.06627	1174.5	1153.79	0	2468.5	1088.5	2.2678	1380	1405.22
841	2	4	8	1	NK099-2	MEK1 (MAP2K1)	Pan-specific	NK099-2	MAPK/ERK protein-serine kinase 1 (MKK1)	NP_002746	Q02750								0	2067	1324	1.56118	743	729.9	0	1747.5	1140	1.53289	607.5	618.602
842	2	4	8	2	NK099-2	MEK1 (MAP2K1)	Pan-specific	NK099-2	MAPK/ERK protein-serine kinase 1 (MKK1)	NP_002746	Q02750	1164.6	37.326	580.671	6.53222	0.498602	-1.00404	-50.1398	0	2933	1305	2.24751	1628	1599.3	0	1662	1129	1.4721	533	542.741
843	2	4	8	3	NK099-3	MEK1 (MAP2K1)	Pan-specific	NK099-3	MAPK/ERK protein-serine kinase 1 (MKK1)	NP_002746	Q02750								0	3234	1266	2.5545	1968	1933.3	0	2493	1142.5	2.18206	1350.5	1375.18
844	2	4	8	4	NK099-3	MEK1 (MAP2K1)	Pan-specific	NK099-3	MAPK/ERK protein-serine kinase 1 (MKK1)	NP_002746	Q02750	1699.01	13.7901	1499.66	8.3008	0.882671	-0.180052	-11.7329	0	2800	1309	2.13904	1491	1464.71	0	2727	1132	2.40901	1595	1624.15
845	2	4	8	5	NK099-4	MEK1 (MAP2K1)	Pan-specific	NK099-4	MAPK/ERK protein-serine kinase 1 (MKK1)	NP_002746	Q02750								0	2152.5	1279	1.68296	873.5	858.1	0	1665	1128	1.47606	537	546.814
846	2	4	8	6	NK099-4	MEK1 (MAP2K1)	Pan-specific	NK099-4	MAPK/ERK protein-serine kinase 1 (MKK1)	NP_002746	Q02750	900.833	4.74373	687.336	20.4444	0.763	-0.390244	-23.7	0	2242.5	1282	1.74922	960.5	943.566	0	1921	1108	1.73375	813	827.858
847	2	4	8	7	NK099-5	MEK1 (MAP2K1)	Pan-specific	NK099-5	MAPK/ERK protein-serine kinase 1 (MKK1)	NP_002746	Q02750								0	3212	1212	2.65017	2000	1964.74	3	4150	1142.5	3.63239	3007.5	3062.46
848	2	4	8	8	NK099-5	MEK1 (MAP2K1)	Pan-specific	NK099-5	MAPK/ERK protein-serine kinase 1 (MKK1)	NP_002746	Q02750	1848.82	6.26993	2703.52	13.2768	1.4623	0.548235	46.2296	0	2949	1185	2.48861	1764	1732.9	0	3415.5	1113	3.06873	2302.5	2344.58
849	2	4	8	9	PK046-1	MEK1 (MAP2K1)	T291	PK046-1	MAPK/ERK protein-serine kinase 1 (MKK1)	NP_002746	Q02750								0	4411	1079	4.08804	3332	3273.25	0	3830	1100.5	3.48024	2729.5	2779.38
850	2	4	8	10	PK046-1	MEK1 (MAP2K1)	T291	PK046-1	MAPK/ERK protein-serine kinase 1 (MKK1)	NP_002746	Q02750	3094.46	5.77778	3878.61	28.3408	1.2534	0.32585	25.3403	0	4096	1128	3.63121	2968	2915.67	3	6012	1123.5	5.35113	4888.5	4977.84
851	2	4	9	1	PK046-2	MEK1 (MAP2K1)	T291	PK046-2	MAPK/ERK protein-serine kinase 1 (MKK1)	NP_002746	Q02750								0	5641	1343	4.2003	4298	4222.22	0	4392.5	1198.5	3.665	3194	3252.37
852	2	4	9	2	PK046-2	MEK1 (MAP2K1)	T291	PK046-2	MAPK/ERK protein-serine kinase 1 (MKK1)	NP_002746	Q02750	3921.62	7.66533	3475.37	6.41664	0.886209	-0.174281	-11.3791	0	5013	1327	3.77769	3686	3621.01	0	4812	1180	4.07797	3632	3698.38
853	2	4	9	3	PK046-3	MEK1 (MAP2K1)	T291	PK046-3	MAPK/ERK protein-serine kinase 1 (MKK1)	NP_002746	Q02750								0	2276	1304	1.7454	972	954.863	1	2005.5	1173	1.70972	832.5	847.714
854	2	4	9	4	PK046-3	MEK1 (MAP2K1)	T291	PK046-3	MAPK/ERK protein-serine kinase 1 (MKK1)	NP_002746	Q02750	917.533	4.06852	793.745	6.79923	0.865087	-0.209083	-13.4913	0	2217	1321	1.67827	896	880.203	1	1872.5	1146	1.63394	726.5	739.777
855	2	4	9	5	PK047-2	MEK1 (MAP2K1)	S297	PK047-2	MAPK/ERK protein-serine kinase 1 (MKK1)	NP_002746	Q02750								0	4768	1301.5	3.66347	3466.5	3405.38	0	5000	1164	4.29553	3836	3906.1
856	2	4	9	6	PK047-2	MEK1 (MAP2K1)	S297	PK047-2	MAPK/ERK protein-serine kinase 1 (MKK1)	NP_002746	Q02750	3424.29	0.552248	3675.21	6.28247	1.07328	0.10202	7.32752	0	4792	1287	3.72339	3505	3443.2	0	4544.5	1162	3.91093	3382.5	3444.32
857	2	4	9	7	PK048-1	MEK1 (MAP2K1)	T385	PK048-1	MAPK/ERK protein-serine kinase 1 (MKK1)	NP_002746	Q02750								0	5393	1225.5	4.40065	4167.5	4094.02	0	4103.5	1143.5	3.58854	2960	3014.09
858	2	4	9	8	PK048-1	MEK1 (MAP2K1)	T385	PK048-1	MAPK/ERK protein-serine kinase 1 (MKK1)	NP_002746	Q02750	3603.58	13.61	2865.68	5.179	0.795232	-0.330551	-20.4768	0	4343	1174	3.69932	3169	3113.13	0	3792	1123.5	3.37517	2668.5	2717.27
859	2	4	9	9	PK048-2	MEK1 (MAP2K1)	T385	PK048-2	MAPK/ERK protein-serine kinase 1 (MKK1)	NP_002746	Q02750								0	4456	1074	4.14898	3382	3322.37	0	4216	1114	3.78456	3102	3158.69
860	2	4	9	10	PK048-2	MEK1 (MAP2K1)	T385	PK048-2	MAPK/ERK protein-serine kinase 1 (MKK1)	NP_002746	Q02750	3084.15	7.72416	3169.89	0.353357	1.0278	0.0395608	2.78009	0	4061	1164	3.48883	2897	2845.92	0	4251	1127	3.77196	3124	3181.09
861	2	4	10	1	PK048-3	MEK1 (MAP2K1)	T385	PK048-3	MAPK/ERK protein-serine kinase 1 (MKK1)	NP_002746	Q02750								0	2200.5	1338	1.64462	862.5	847.294	1	1932	1214.5	1.59078	717.5	730.612
862	2	4	10	2	PK048-3	MEK1 (MAP2K1)	T385	PK048-3	MAPK/ERK protein-serine kinase 1 (MKK1)	NP_002746	Q02750	850.732	0.404157	809.02	9.69163	0.950969	-0.0725298	-4.9031	0	2193.5	1324	1.65672	869.5	854.17	1	2077.5	1206	1.72264	871.5	887.427
863	2	4	10	3	PK045-PN007	MEK1/2 (MAP2K1/2)	S217+S221, S4	PK045-PN007	MAPK/ERK protein-serine kinase 1/2 (MKK1/2)	NP_002746	Q02750								0	2826.5	1321	2.13967	1505.5	1478.96	0	2369	1193	1.98575	1176	1197.49
864	2	4	10	4	PK045-PN007	MEK1/2 (MAP2K1/2)	S217+S221, S4	PK045-PN007	MAPK/ERK protein-serine kinase 1/2 (MKK1/2)	NP_002746	Q02750	1497.38	1.23011	1132.07	5.77918	0.756034	-0.403477	-24.3966	0	2837	1294	2.19243	1543	1515.8	0	2225.5	1178	1.88922	1047.5	1066.64
865	2	4	10	5	NK100-1	MEK2 (MAP2K2)	Pan-specific	NK100-1	MAPK/ERK protein-serine kinase 2 (MKK2)	AAH00471.1	P36507								0	2423.5	1287	1.88306	1136.5	1116.46	0	2733	1178	2.32003	1555	1583.42
866	2	4	10	6	NK100-1	MEK2 (MAP2K2)	Pan-specific	NK100-1	MAPK/ERK protein-serine kinase 2 (MKK2)	AAH00471.1	P36507	1049.91	6.33918	1448.24	9.3338	1.3794	0.464041	37.94	0	2260	1259	1.79508	1001	983.352	0	2421.5	1132	2.13913	1289.5	1313.07
867	2	4	10	7	NK100-2	MEK2 (MAP2K2)	Pan-specific	NK100-2	MAPK/ERK protein-serine kinase 2 (MKK2)	AAH00471.1	P36507								0	2194	1249.5	1.7559	944.5	927.848	1	1738	1123.5	1.54695	614.5	625.73
868	2	4	10	8	NK100-2	MEK2 (MAP2K2)	Pan-specific	NK100-2	MAPK/ERK protein-serine kinase 2 (MKK2)	AAH00471.1	P36507	885.852	4.74078	701.846	10.8451	0.792284	-0.33591	-20.7716	0	1972	1113	1.77179	859	843.855	0	1887	1123	1.68032	764	777.962
869	2	4	10	9	NK100-3	MEK2 (MAP2K2)	Pan-specific	NK100-3	MAPK/ERK protein-serine kinase 2 (MKK2)	AAH00471.1	P36507								0	2234	1070.5	2.08688	1163.5	1142.99	0	1811	1094	1.65539	717	730.103
870	2	4	10	10	NK100-3	MEK2 (MAP2K2)	Pan-specific	NK100-3	MAPK/ERK protein-serine kinase 2 (MKK2)	AAH00471.1	P36507	1084.78	5.36563	1048.06	30.3376	0.966148	-0.0496833	-3.38516	0	2156	1111	1.94059	1045	1026.58	0	2440.5	1099	2.22066	1341.5	1366.02
871	2	4	11	1	PK049-2	MEK2 (MAP2K2)	T394	PK049-2	MAPK/ERK protein-serine kinase 2 (MKK2) (human)	AAH00471.1	P36507								0	4388	1345	3.26245	3043	2989.35	3	4134.5	1251	3.30496	2883.5	2936.2
872	2	4	11	2	PK049-2	MEK2 (MAP2K2)	T394	PK049-2	MAPK/ERK protein-serine kinase 2 (MKK2) (human)	AAH00471.1	P36507	2550.97	17.1849	2215.51	32.529	0.868499	-0.203404	-13.1501	0	3443.5	1293	2.66319	2150.5	2112.59	0	2700	1232	2.19156	1468	1494.83
873	2	4	11	3	PK049-3	MEK2 (MAP2K2)	T394	PK049-3	MAPK/ERK protein-serine kinase 2 (MKK2) (human)	AAH00471.1	P36507								0	4182	1384	3.02168	2798	2748.67	0	3494	1238	2.82229	2256	2297.23
874	2	4	11	4	PK049-3	MEK2 (MAP2K2)	T394	PK049-3	MAPK/ERK protein-serine kinase 2 (MKK2) (human)	AAH00471.1	P36507	2715.02	1.23926	2527.36	9.10556	0.930879	-0.103334	-6.91207	0	4056.5	1327	3.0569	2729.5	2681.38	0	3963	1255	3.15777	2708	2757.49
875	2	4	11	5	PK050	MEK2 (MAP2K2)	T394	PK050	MAPK/ERK protein-serine kinase 2 (MKK2) (mouse)	NP_075627	P36507								0	3638	1294	2.81144	2344	2302.67	0	3299.5	1225	2.69347	2074.5	2112.41
876	2	4	11	6	PK050	MEK2 (MAP2K2)	T394	PK050	MAPK/ERK protein-serine kinase 2 (MKK2) (mouse)	NP_075627	P36507	2261.91	1.80239	2119.29	0.324324	0.936947	-0.0939608	-6.30531	0	3516	1255	2.80159	2261	2221.14	0	3258	1170	2.78462	2088	2126.16
877	2	4	11	7	NK101-1	MEK3 (MAP2K3)	Pan-specific	NK101-1	MAPK/ERK protein-serine kinase 3 (MKK3)	NP_659732	P46734								0	2398	1224	1.95915	1174	1153.3	0	2290.5	1131	2.0252	1159.5	1180.69
878	2	4	11	8	NK101-1	MEK3 (MAP2K3)	Pan-specific	NK101-1	MAPK/ERK protein-serine kinase 3 (MKK3)	NP_659732	P46734	1013.81	13.7597	1170.76	0.84801	1.15482	0.207667	15.4819	0	1986	1096	1.81204	890	874.309	0	2248	1108	2.02888	1140	1160.83
879	2	4	11	9	NK101-2	MEK3 (MAP2K3)	Pan-specific	NK101-2	MAPK/ERK protein-serine kinase 3 (MKK3)	NP_659732	P46734								0	3616	1065.5	3.39371	2550.5	2505.53	0	3144.5	1124	2.7976	2020.5	2057.42
880	2	4	11	10	NK101-2	MEK3 (MAP2K3)	Pan-specific	NK101-2	MAPK/ERK protein-serine kinase 3 (MKK3)	NP_659732	P46734	2500.62	0.196425	2141.18	3.91154	0.856258	-0.223882	-14.3742	0	3644.5	1104	3.30118	2540.5	2495.71	0	3306	1121	2.94915	2185	2224.93
883	3	1	1	3	PK127	MEK3 (MAP2K3)	S189	PK127	MAPK/ERK protein-serine kinase 3 (MKK3)	NP_659732	P46734								0	2379	1331	1.78738	1048	1029.52	0	2295	1131.5	2.02828	1163.5	1184.76
884	3	1	1	4	PK127	MEK3 (MAP2K3)	S189	PK127	MAPK/ERK protein-serine kinase 3 (MKK3)	NP_659732	P46734	982.369	4.8	1109.67	6.76761	1.12958	0.175787	12.9581	0	2283	1331	1.71525	952	935.216	0	2166	1150	1.88348	1016	1034.57
885	3	1	1	5	PK051-1	MEK3/6 (MAP2K3/6)	S189/S207	PK051-1	MAPK/ERK protein-serine kinase 3/6 (MKK3/6)	NP_002747	P46734								0	2367.5	1338	1.76943	1029.5	1011.35	0	1709.5	1113	1.53594	596.5	607.401
886	3	1	1	6	PK051-1	MEK3/6 (MAP2K3/6)	S189/S207	PK051-1	MAPK/ERK protein-serine kinase 3/6 (MKK3/6)	NP_002747	P46734	1077.9	6.17453	533.576	13.8359	0.495012	-1.01446	-50.4988	0	2538	1373	1.84851	1165	1144.46	0	1577	1125.5	1.40116	451.5	459.751
887	3	1	1	7	PK051-2	MEK3/6 (MAP2K3/6)	S189/S207	PK051-2	MAPK/ERK protein-serine kinase 3/6 (MKK3/6)	NP_002747	P46734								0	4076	1347.5	3.02486	2728.5	2680.39	3	7352	1236	5.94822	6116	6227.77
888	3	1	1	8	PK051-2	MEK3/6 (MAP2K3/6)	S189/S207	PK051-2	MAPK/ERK protein-serine kinase 3/6 (MKK3/6)	NP_002747	P46734	2708.15	1.02476	4574.09	36.1532	1.68901	0.75618	68.9012	0	4102	1317	3.11465	2785	2735.9	0	4128	1260	3.27619	2868	2920.41
889	3	1	1	9	PK051-3	MEK3/6 (MAP2K3/6)	S189/S208	PK051-3	MAPK/ERK protein-serine kinase 3/6 (MKK3/6)	NP_002747	P46734								0	2548.5	1358.5	1.87597	1190	1169.02	0	2503	1246	2.00883	1257	1279.97
890	3	1	1	10	PK051-3	MEK3/6 (MAP2K3/6)	S189/S208	PK051-3	MAPK/ERK protein-serine kinase 3/6 (MKK3/6)	NP_002747	P46734	1225.26	4.5901	1236.7	3.49938	1.00933	0.0134019	0.933274	0	2671	1366.5	1.95463	1304.5	1281.5	0	2421	1249	1.93835	1172	1193.42
891	3	1	2	1	NK102	MEK3b (MAP2K3)	Pan-specific	NK102	MAPK/ERK protein-serine kinase 3 beta isoform (MKK3 beta)	NP_659731	P46734								0	2133	1303	1.63699	830	815.367	0	2511	1094	2.29525	1417	1442.9
892	3	1	2	2	NK102	MEK3b (MAP2K3)	Pan-specific	NK102	MAPK/ERK protein-serine kinase 3 beta isoform (MKK3 beta)	NP_659731	P46734	872.835	6.58413	1158.03	24.5988	1.32675	0.407896	32.6749	0	2267.5	1320.5	1.71715	947	930.304	0	1948	1090.5	1.78634	857.5	873.171
893	3	1	2	3	NK103-1	MEK4 (MAP2K4)	Pan-specific	NK103-1	MAPK/ERK protein-serine kinase 4 (MKK4)	NP_003001	P45985								0	1953	1330	1.46842	623	612.016	0	2335	1105	2.11312	1230	1252.48
894	3	1	2	4	NK103-1	MEK4 (MAP2K4)	Pan-specific	NK103-1	MAPK/ERK protein-serine kinase 4 (MKK4)	NP_003001	P45985	594.825	2.89017	1709.94	26.753	2.87469	1.52341	187.469	0	1906	1318	1.44613	588	577.633	0	3275	1146.5	2.85652	2128.5	2167.4
895	3	1	2	5	NK103-2	MEK4 (MAP2K4)	Pan-specific	NK103-2	MAPK/ERK protein-serine kinase 4 (MKK4)	NP_003001	P45985								0	2352	1295.5	1.81552	1056.5	1037.87	0	3058	1149	2.66144	1909	1943.89
896	3	1	2	6	NK103-2	MEK4 (MAP2K4)	Pan-specific	NK103-2	MAPK/ERK protein-serine kinase 4 (MKK4)	NP_003001	P45985	1410.93	26.4404	1642.48	18.3509	1.16411	0.21923	16.4112	0	3178	1362	2.33333	1816	1783.98	0	2430	1113	2.18329	1317	1341.07
897	3	1	2	7	NK103-3	MEK4 (MAP2K4)	Pan-specific	NK103-3	MAPK/ERK protein-serine kinase 4 (MKK4)	NP_003001	P45985								0	2473.5	1375	1.79891	1098.5	1079.13	0	2125	1185.5	1.79249	939.5	956.669
898	3	1	2	8	NK103-3	MEK4 (MAP2K4)	Pan-specific	NK103-3	MAPK/ERK protein-serine kinase 4 (MKK4)	NP_003001	P45985	929.567	16.0898	955.651	0.106553	1.02806	0.0399254	2.80607	0	2094	1300	1.61077	794	780.001	0	2169.5	1232	1.76096	937.5	954.633
899	3	1	2	9	PK052	MEK4 (MAP2K4)	S257+T261	PK052	MAPK/ERK protein-serine kinase 4 (MKK4)	NP_003001	P45985								0	3336	1363.5	2.44664	1972.5	1937.72	0	3227	1250	2.5816	1977	2013.13
900	3	1	2	10	PK052	MEK4 (MAP2K4)	S257+T261	PK052	MAPK/ERK protein-serine kinase 4 (MKK4)	NP_003001	P45985	2088.27	7.20922	1832.9	9.83333	0.877709	-0.188185	-12.2291	0	3623	1344	2.69568	2279	2238.82	0	2878	1255	2.29323	1623	1652.66
901	3	1	3	1	PK128	MEK4 (MAP2K4)	S80	PK128	MAPK/ERK protein-serine kinase 4 (MKK4)	NP_003001	P45985								0	1817	1303	1.39447	514	504.938	2	1159	1038.5	1.11603	120.5	122.702
902	3	1	3	2	PK128	MEK4 (MAP2K4)	S80	PK128	MAPK/ERK protein-serine kinase 4 (MKK4)	NP_003001	P45985	487.501	3.57683	304.21	59.6653	0.624019	-0.680338	-37.5981	2	1805.5	1327	1.36059	478.5	470.064	0	1554	1077	1.4429	477	485.717
903	3	1	3	3	NK104-1	MEK5 (MAP2K5)	Pan-specific	NK104-1	MAPK/ERK protein-serine kinase 5 (MKK5)	NP_660143	Q13163								0	1834	1333	1.37584	501	492.167	0	2448	1096	2.23358	1352	1376.71
904	3	1	3	4	NK104-1	MEK5 (MAP2K5)	Pan-specific	NK104-1	MAPK/ERK protein-serine kinase 5 (MKK5)	NP_660143	Q13163	648.855	24.1484	1610.4	14.5115	2.48191	1.31145	148.191	0	2142.5	1322.5	1.62004	820	805.543	0	2916	1105	2.63891	1811	1844.1
905	3	1	3	5	NK104-2	MEK5 (MAP2K5)	Pan-specific	NK104-2	MAPK/ERK protein-serine kinase 5 (MKK5)	NP_660143	Q13163								0	2322	1299.5	1.78684	1022.5	1004.47	0	1675	1159	1.44521	516	525.43
906	3	1	3	6	NK104-2	MEK5 (MAP2K5)	Pan-specific	NK104-2	MAPK/ERK protein-serine kinase 5 (MKK5)	NP_660143	Q13163	778.282	29.0628	532.303	1.29125	0.683947	-0.548045	-31.6053	0	1875	1313	1.42803	562	552.092	0	1663.5	1134	1.46693	529.5	539.177
907	3	1	3	7	NK105-1	MEK6 (MAP2K6)	Pan-specific	NK105-1	MAPK/ERK protein-serine kinase 6 (MKK6)	NP_002749	P52564								0	2762	1364	2.02493	1398	1373.35	0	2083	1157.5	1.79957	925.5	942.414
908	3	1	3	8	NK105-1	MEK6 (MAP2K6)	Pan-specific	NK105-1	MAPK/ERK protein-serine kinase 6 (MKK6)	NP_002749	P52564	1326.2	3.55556	958.706	1.69942	0.722898	-0.468136	-27.7102	0	2622	1320	1.98636	1302	1279.04	0	2197	1239.5	1.77249	957.5	974.998
909	3	1	3	9	NK105-2	MEK6 (MAP2K6)	Pan-specific	NK105-2	MAPK/ERK protein-serine kinase 6 (MKK6)	NP_002749	P52564								0	2727.5	1308	2.08524	1419.5	1394.47	0	2332.5	1242	1.87802	1090.5	1110.43
910	3	1	3	10	NK105-2	MEK6 (MAP2K6)	Pan-specific	NK105-2	MAPK/ERK protein-serine kinase 6 (MKK6)	NP_002749	P52564	1462.99	4.68357	1113.48	0.274348	0.7611	-0.393843	-23.89	0	2876	1317	2.18375	1559	1531.51	0	2345.5	1249	1.8779	1096.5	1116.54
911	3	1	4	1	PK129	MEK6 (MAP2K6)	S207	PK129	MAPK/ERK protein-serine kinase 6 (MKK6)	NP_002749	P52564								0	2099	1260	1.66587	839	824.208	0	1738	1080	1.60926	658	670.025
912	3	1	4	2	PK129	MEK6 (MAP2K6)	S207	PK129	MAPK/ERK protein-serine kinase 6 (MKK6)	NP_002749	P52564	974.019	15.3807	731.376	8.38844	0.750885	-0.413337	-24.9115	0	2458	1314	1.87062	1144	1123.83	0	1845.5	1067	1.72962	778.5	792.727
913	3	1	4	3	NK106-2	MEK7 (MAP2K7)	Pan-specific	NK106-2	MAPK/ERK protein-serine kinase 7 (MKK7)	NP_005034	O14733								0	1750	1326	1.31976	424	416.525	0	2044	1080	1.89259	964	981.617
914	3	1	4	4	NK106-2	MEK7 (MAP2K7)	Pan-specific	NK106-2	MAPK/ERK protein-serine kinase 7 (MKK7)	NP_005034	O14733	461.959	9.83519	1178.65	16.7171	2.55142	1.3513	155.142	0	1850	1333.5	1.38733	516.5	507.394	0	2474	1123	2.20303	1351	1375.69
915	3	1	4	5	NK107-1	MEKK1 (MAP3K1)	Pan-specific	NK107-1	MAPK/ERK kinase kinase 1	XP_042066	Q13233								0	2308	1320	1.74848	988	970.581	0	2024	1127	1.79592	897	913.393
916	3	1	4	6	NK107-1	MEKK1 (MAP3K1)	Pan-specific	NK107-1	MAPK/ERK kinase kinase 1	XP_042066	Q13233	1019.21	4.77108	797.055	14.596	0.782033	-0.354698	-21.7967	0	2406	1319	1.82411	1087	1067.84	0	1795.5	1127	1.59317	668.5	680.717
917	3	1	4	7	NK107-2	MEKK1 (MAP3K1)	Pan-specific	NK107-2	MAPK/ERK kinase kinase 1	XP_042066	Q13233								0	5914	1380	4.28551	4534	4454.06	0	3123	1160	2.69224	1963	1998.87
918	3	1	4	8	NK107-2	MEKK1 (MAP3K1)	Pan-specific	NK107-2	MAPK/ERK kinase kinase 1	XP_042066	Q13233	3897.8	14.2713	1825.26	9.51185	0.46828	-1.09456	-53.172	0	4760.5	1359	3.50294	3401.5	3341.53	0	2831	1209	2.3416	1622	1651.64
919	3	1	4	9	NK107-3	MEKK1 (MAP3K1)	Pan-specific	NK107-3	MAPK/ERK kinase kinase 1	XP_042066	Q13233								0	3176	1319	2.40788	1857	1824.26	0	2085	1253.5	1.66334	831.5	846.696
920	3	1	4	10	NK107-3	MEKK1 (MAP3K1)	Pan-specific	NK107-3	MAPK/ERK kinase kinase 1	XP_042066	Q13233	1420.75	28.401	997.655	15.1314	0.702202	-0.510041	-29.7798	0	2358.5	1323	1.78269	1035.5	1017.24	0	2374	1246	1.9053	1128	1148.61
921	3	1	5	1	NK107-4	MEKK1 (MAP3K1)	Pan-specific	NK107-4	MAPK/ERK kinase kinase 1	XP_042066	Q13233								0	1955.5	1257.5	1.55507	698	685.694	0	2475	1043	2.37296	1432	1458.17
922	3	1	5	2	NK107-4	MEKK1 (MAP3K1)	Pan-specific	NK107-4	MAPK/ERK kinase kinase 1	XP_042066	Q13233	504.938	35.7977	1277.43	14.1491	2.52987	1.33906	152.987	2	1623	1293	1.25522	330	324.182	0	2111	1034	2.04159	1077	1096.68
923	3	1	5	3	NK108	MEKK2 (MAP3K2)	Pan-specific	NK108	MAPK/ERK kinase kinase 2	NP_006600	Q9Y2U5								0	3275	1323	2.47543	1952	1917.58	0	1958	1076	1.8197	882	898.119
924	3	1	5	4	NK108	MEKK2 (MAP3K2)	Pan-specific	NK108	MAPK/ERK kinase kinase 2	NP_006600	Q9Y2U5	1867.48	2.6828	749.45	19.837	0.401316	-1.31719	-59.8684	0	3205	1355	2.36531	1850	1817.38	0	1705	1115	1.52915	590	600.782
925	3	1	5	5	NK109	MEKK4 (MAP3K4)	Pan-specific	NK109	MAPK/ERK kinase kinase 4	NP_005913	Q9Y6R4								0	2690.5	1336.5	2.01309	1354	1330.13	0	2485.5	1140	2.18026	1345.5	1370.09
926	3	1	5	6	NK109	MEKK4 (MAP3K4)	Pan-specific	NK109	MAPK/ERK kinase kinase 4	NP_005913	Q9Y6R4	1230.66	8.08222	1076.57	27.2641	0.87479	-0.192992	-12.521	0	2476	1324.5	1.86938	1151.5	1131.2	0	1900	1131	1.67993	769	783.054
927	3	1	5	7	NK110	Met	Pan-specific	NK110	Hepatocyte growth factor (HGF) receptor-tyrosine kinase	NP_000236	P08581								0	2776.5	1337.5	2.07589	1439	1413.63	0	1636	1126	1.45293	510	519.32
928	3	1	5	8	NK110	Met	Pan-specific	NK110	Hepatocyte growth factor (HGF) receptor-tyrosine kinase	NP_000236	P08581	1293.29	9.30498	513.72	1.09019	0.39722	-1.33199	-60.278	0	2560	1366	1.87408	1194	1172.95	0	1680	1181	1.42252	499	508.119
929	3	1	5	9	PK054-2	Met	Y1003	PK054-2	Hepatocyte growth factor (HGF) receptor-tyrosine kinase	NP_000236	P08581								0	4382	1335	3.2824	3047	2993.28	0	4734	1260	3.75714	3474	3537.49
930	3	1	5	10	PK054-2	Met	Y1003	PK054-2	Hepatocyte growth factor (HGF) receptor-tyrosine kinase	NP_000236	P08581	2539.18	17.8837	4079.72	13.2909	1.60671	0.684108	60.6708	0	3475.5	1353	2.56874	2122.5	2085.08	0	5810	1271	4.5712	4539	4621.95
931	3	1	6	1	PK055	Met	Y1230+Y1234+Y1235	PK055	Hepatocyte growth factor (HGF) receptor-tyrosine kinase	NP_000236.	P08581								0	3130	1254	2.49601	1876	1842.92	0	3440	1146.5	3.00044	2293.5	2335.41
932	3	1	6	2	PK055	Met	Y1230+Y1234+Y1235	PK055	Hepatocyte growth factor (HGF) receptor-tyrosine kinase	NP_000236.	P08581	1809.52	1.84582	3835.08	39.1039	2.11939	1.08365	111.939	0	3084	1276	2.41693	1808	1776.12	0	6398	1159	5.52028	5239	5334.74
933	3	1	6	3	NP006	MKP1	Pan-specific	NP006	MAP kinase phosphatase 1 (CL100, VH1)	NP_004408	P28562								0	2857	1329	2.14974	1528	1501.06	1	2655.5	1137	2.33553	1518.5	1546.25
934	3	1	6	4	NP006	MKP1	Pan-specific	NP006	MAP kinase phosphatase 1 (CL100, VH1)	NP_004408	P28562	1787.42	16.0209	2200.24	29.7235	1.23096	0.29978	23.0957	0	3456	1345	2.56952	2111	2073.78	0	3961	1158	3.42055	2803	2854.23
935	3	1	6	5	NP007	MKP2	Pan-specific	NP007	MAP kinase phosphatase 2 (VH2)	NP_001385	Q13115								0	2563	1357	1.88873	1206	1184.74	0	3718	1165	3.19142	2553	2599.66
936	3	1	6	6	NP007	MKP2	Pan-specific	NP007	MAP kinase phosphatase 2 (VH2)	NP_001385	Q13115	1224.52	3.2491	2269.48	14.5485	1.85336	0.890142	85.3358	0	2635	1348	1.95475	1287	1264.31	0	3074.5	1170	2.62778	1904.5	1939.3
937	3	1	6	7	PN051-1	MLC(MLRC2)	S18	PN051-1	Myosin regulatory light chain 2, smooth muscle isoform	NP_291024	P19105								0	4325.5	1336	3.23765	2989.5	2936.79	3	6792	1186	5.72681	5606	5708.45
938	3	1	6	8	PN051-1	MLC(MLRC2)	S18	PN051-1	Myosin regulatory light chain 2, smooth muscle isoform	NP_291024	P19105	3013.17	2.53484	4771.13	19.6457	1.58342	0.663047	58.3424	0	4532	1387	3.26748	3145	3089.55	0	4952.5	1187.5	4.17053	3765	3833.81
939	3	1	6	9	PN051-2	MLC(MLRC2)	S19	PN051-2	Myosin regulatory light chain 2, smooth muscle isoform	NP_291024	P19105								0	2602.5	1355	1.92066	1247.5	1225.51	0	1907.5	1264	1.5091	643.5	655.26
940	3	1	6	10	PN051-2	MLC(MLRC2)	S19	PN051-2	Myosin regulatory light chain 2, smooth muscle isoform	NP_291024	P19105	1102.46	11.1606	730.612	10.3136	0.662709	-0.593553	-33.7291	0	2330	1333	1.74794	997	979.422	0	2064.5	1273	1.62176	791.5	805.965
941	3	1	7	1	NK205	MLK3	Pan-specific	NK205	Mixed-lineage protein-serine kinase 3	NP_002410	Q16584								0	2822	1204	2.34385	1618	1589.47	0	2850	1102	2.58621	1748	1779.94
942	3	1	7	2	NK205	MLK3	Pan-specific	NK205	Mixed-lineage protein-serine kinase 3	NP_002410	Q16584	1253.75	26.7777	1339.54	32.8772	1.06843	0.0954903	6.84285	0	2158.5	1224	1.76348	934.5	918.024	0	1987	1104	1.79982	883	899.137
943	3	1	7	3	PK056	MLK3	T277+S281	PK056	Mixed-lineage protein-serine kinase 3	NP_002410	Q16584								0	3865	1304	2.96396	2561	2515.85	3	6029	1161	5.19294	4868	4956.96
944	3	1	7	4	PK056	MLK3	T277+S281	PK056	Mixed-lineage protein-serine kinase 3	NP_002410	Q16584	2243.24	12.1524	5329.14	6.98385	2.37565	1.24832	137.565	0	3341	1335	2.50262	2006	1970.63	3	6781	1182	5.73689	5599	5701.32
945	3	1	7	5	NN132	mMOB1	Pan-specific	NN132	Preimplantation protein 3	NP_056202	Q9Y3A3								0	3569	1351	2.64175	2218	2178.9	3	6103.5	1194.5	5.10967	4909	4998.71
946	3	1	7	6	NN132	mMOB1	Pan-specific	NN132	Preimplantation protein 3	NP_056202	Q9Y3A3	2277.87	4.34501	5356.89	6.68631	2.35171	1.23371	135.171	0	3786.5	1367	2.76993	2419.5	2376.84	3	6806	1193.5	5.70256	5612.5	5715.07
947	3	1	7	7	NN068	Mn SOD	Pan-specific	NN068	Manganese superoxide dismutase (SOD2)	NP_000627	P04179								0	2572	1307	1.96787	1265	1242.7	0	2006.5	1176	1.70621	830.5	845.677
948	3	1	7	8	NN068	Mn SOD	Pan-specific	NN068	Manganese superoxide dismutase (SOD2)	NP_000627	P04179	1252.52	0.784314	778.726	8.59758	0.621727	-0.685647	-37.8273	0	2648	1363	1.94277	1285	1262.34	0	1869	1170	1.59744	699	711.774
949	3	1	7	9	PK057	Mnk1	T209+T214	PK057	MAP kinase-interacting protein-serine kinase 1 (calmodulin-activated)	NP_003675	Q9BUB5								0	2921.5	1369	2.13404	1552.5	1525.13	0	2765	1225	2.25714	1540	1568.14
950	3	1	7	10	PK057	Mnk1	T209+T214	PK057	MAP kinase-interacting protein-serine kinase 1 (calmodulin-activated)	NP_003675	Q9BUB5	1724.3	11.5511	1613.97	2.83912	0.93601	-0.0954037	-6.39897	0	3295	1337	2.46447	1958	1923.48	0	2916.5	1286.5	2.267	1630	1659.79
951	3	1	8	1	NK111	Mnk2	Pan-specific	NK111	MAP kinase-interacting protein-serine kinase 2 (calmodulin-activated)	NP_060042	Q9HBH9								0	2863	1208	2.37003	1655	1625.82	0	2833	1108.5	2.55571	1724.5	1756.02
952	3	1	8	2	NK111	Mnk2	Pan-specific	NK111	MAP kinase-interacting protein-serine kinase 2 (calmodulin-activated)	NP_060042	Q9HBH9	1370.9	18.5955	1732.09	1.38154	1.26347	0.337391	26.347	0	2360	1224	1.9281	1136	1115.97	0	2779	1101.5	2.52292	1677.5	1708.16
953	3	1	8	3	NK112	Mos	Pan-specific	NK112	Moloney sarcoma oncogene-encoded protein-serine kinase	NP_005363	P00540								0	1864.5	1253.5	1.48744	611	600.228	0	1763	1142	1.54378	621	632.349
954	3	1	8	4	NK112	Mos	Pan-specific	NK112	Moloney sarcoma oncogene-encoded protein-serine kinase	NP_005363	P00540	1001.77	40.0834	737.74	14.2857	0.736436	-0.441368	-26.3564	0	2763.5	1335	2.07004	1428.5	1403.31	0	1967	1139	1.72695	828	843.132
955	3	1	8	5	NN069	MSH2	Pan-specific	NN069	DNA mismatch repair protein mutS homolog2, colon cancer, nonpolyposis type 1	NP_000242	P43246								0	2424	1337	1.81301	1087	1067.84	0	3157	1158.5	2.72508	1998.5	2035.02
956	3	1	8	6	NN069	MSH2	Pan-specific	NN069	DNA mismatch repair protein mutS homolog2, colon cancer, nonpolyposis type 1	NP_000242	P43246	1026.08	4.06893	2195.4	7.30519	2.13959	1.09733	113.959	0	2358	1356	1.73894	1002	984.334	0	3484	1170.5	2.97651	2313.5	2355.78
957	3	1	8	7	PK058	Msk1	S376	PK058	Mitogen & stress-activated protein-serine kinase 1	NP_004746	O75582								0	1918	1329.5	1.44265	588.5	578.124	0	1745	1169	1.49273	576	586.526
958	3	1	8	8	PK058	Msk1	S376	PK058	Mitogen & stress-activated protein-serine kinase 1	NP_004746	O75582	785.159	26.3685	545.795	7.46269	0.69514	-0.524624	-30.486	0	2358	1348	1.74926	1010	992.193	0	1692	1196	1.41472	496	505.064
959	3	1	8	9	NK113-1	MST1	Pan-specific	NK113-1	Mammalian STE20-like protein-serine kinase 1 (KRS2)	NP_006273	Q13043								0	3332	1384.5	2.40664	1947.5	1913.16	0	3972	1222	3.25041	2750	2800.26
960	3	1	8	10	NK113-1	MST1	Pan-specific	NK113-1	Mammalian STE20-like protein-serine kinase 1 (KRS2)	NP_006273	Q13043	1990.77	3.89835	2469.32	13.4021	1.24038	0.310785	24.0382	0	3439.5	1334	2.57834	2105.5	2068.38	0	3396	1296	2.62037	2100	2138.38
961	3	1	9	1	NK113-2	MST1	Pan-specific	NK113-2	Mammalian STE20-like protein-serine kinase 1 (KRS2)	NP_006273	Q13043								0	2135	1197	1.78363	938	921.462	0	3147	1145	2.74847	2002	2038.59
962	3	1	9	2	NK113-2	MST1	Pan-specific	NK113-2	Mammalian STE20-like protein-serine kinase 1 (KRS2)	NP_006273	Q13043	921.954	0.0532765	2200.75	7.36842	2.38705	1.25523	138.705	0	2146	1207	1.77796	939	922.445	0	3435.5	1115	3.08117	2320.5	2362.91
963	3	1	9	3	NK113-3	MST1	Pan-specific	NK113-3	Mammalian STE20-like protein-serine kinase 1 (KRS2)	NP_006273	Q13043								2	1362	1198.5	1.13642	163.5	160.617	0	2140.5	1148	1.86455	992.5	1010.64
964	3	1	9	4	NK113-3	MST1	Pan-specific	NK113-3	Mammalian STE20-like protein-serine kinase 1 (KRS2)	NP_006273	Q13043	159.881	0.460829	1323.5	23.6392	8.27807	3.04929	727.807	2	1461	1299	1.12471	162	159.144	0	2770	1163	2.38177	1607	1636.37
965	3	1	9	5	NK114	MST2	Pan-specific	NK114	Mammalian STE20-like protein-serine kinase 2 (KRS1)	NP_006272	Q13188								0	5573.5	1337	4.16866	4236.5	4161.81	0	5750.5	1202	4.78411	4548.5	4631.62
966	3	1	9	6	NK114	MST2	Pan-specific	NK114	Mammalian STE20-like protein-serine kinase 2 (KRS1)	NP_006272	Q13188	4372.53	4.81914	4544.31	1.92146	1.03929	0.0555935	3.92866	0	6031.5	1366	4.41545	4665.5	4583.24	3	5574.5	1197.5	4.65511	4377	4456.99
967	3	1	9	7	NK115	MST3	Pan-specific	NK115	Mammalian STE20-like protein-serine kinase 3	NP_003567	Q9Y6E0								0	2483	1353	1.83518	1130	1110.08	0	2843	1235	2.30202	1608	1637.39
968	3	1	9	8	NK115	MST3	Pan-specific	NK115	Mammalian STE20-like protein-serine kinase 3	NP_003567	Q9Y6E0	1096.32	1.25448	1865.99	12.251	1.70204	0.767266	70.2041	0	2429	1327	1.83044	1102	1082.57	0	3284	1227	2.67645	2057	2094.59
969	3	1	9	9	NK116	mTOR (FRAP)	Pan-specific	NK116	Mammalian target of rapamycin	NP_004949	P42345								0	2840	1373.5	2.06771	1466.5	1440.64	0	2891	1228	2.35423	1663	1693.39
970	3	1	9	10	NK116	mTOR (FRAP)	Pan-specific	NK116	Mammalian target of rapamycin	NP_004949	P42345	1587.26	9.2372	1904.43	11.0814	1.19982	0.262817	19.9819	0	3118	1353	2.30451	1765	1733.88	0	3396	1318.5	2.57565	2077.5	2115.47
971	3	1	10	1	PK116	mTOR (FRAP)	S2448	PK116	Mammalian target of rapamycin (FRAP)	NP_004949	P42345								0	2327	1203	1.93433	1124	1104.18	0	1854	1155	1.60519	699	711.774
972	3	1	10	2	PK116	mTOR (FRAP)	S2448	PK116	Mammalian target of rapamycin (FRAP)	NP_004949	P42345	1184.25	6.76068	744.105	4.34485	0.628336	-0.670392	-37.1664	0	2493	1206	2.06716	1287	1264.31	1	1896.5	1134	1.6724	762.5	776.435
973	3	1	10	3	PN052	MYPT1	T696	PN052	Myosin phosphatase target 1	NP_446342	O14974								0	2507	1198	2.09265	1309	1285.92	0	2359	1168.5	2.01883	1190.5	1212.26
974	3	1	10	4	PN052	MYPT1	T696	PN052	Myosin phosphatase target 1	NP_446342	O14974	1423.94	9.693	1246.62	2.75679	0.875472	-0.191867	-12.4528	0	2878	1288	2.23447	1590	1561.97	0	2448	1190	2.05714	1258	1280.99
975	3	1	10	5	NK117-1	Nek2	Pan-specific	NK117-1	NIMA (never-in-mitosis)-related protein-serine kinase 2	NP_002488	P51955								0	2987	1324	2.25604	1663	1633.68	0	1829	1161.5	1.57469	667.5	679.699
976	3	1	10	6	NK117-1	Nek2	Pan-specific	NK117-1	NIMA (never-in-mitosis)-related protein-serine kinase 2	NP_002488	P51955	1683.04	2.93302	731.631	7.09812	0.434707	-1.20189	-56.5293	0	3121.5	1358	2.2986	1763.5	1732.41	0	1942.5	1173	1.65601	769.5	783.563
977	3	1	10	7	NK117-2	Nek2	Pan-specific	NK117-2	NIMA (never-in-mitosis)-related protein-serine kinase 2	NP_002488	P51955								0	2845.5	1359	2.09382	1486.5	1460.29	0	2657	1239.5	2.14361	1417.5	1443.4
978	3	1	10	8	NK117-2	Nek2	Pan-specific	NK117-2	NIMA (never-in-mitosis)-related protein-serine kinase 2	NP_002488	P51955	1256.2	16.2463	1352.52	6.71937	1.07667	0.106583	7.66748	0	2406	1335	1.80225	1071	1052.12	0	2476	1237	2.00162	1239	1261.64
979	3	1	10	9	NK117-3	Nek2	Pan-specific	NK117-3	NIMA (never-in-mitosis)-related protein-serine kinase 2	NP_002488	P51955								0	2043	1365	1.4967	678	666.046	0	2033.5	1256.5	1.61838	777	791.2
980	3	1	10	10	NK117-3	Nek2	Pan-specific	NK117-3	NIMA (never-in-mitosis)-related protein-serine kinase 2	NP_002488	P51955	552.828	20.4798	864.516	8.48057	1.5638	0.64506	56.3805	0	1793.5	1346	1.33247	447.5	439.61	0	2224	1303	1.70683	921	937.831
993	3	2	1	3	NK118	Nek4	Pan-specific	NK118	NIMA (never-in-mitosis)-related protein-serine kinase 4	NP_003148	P51957								0	2212	1316	1.68085	896	880.203	0	1873.5	1279	1.46482	594.5	605.365
994	3	2	1	4	NK118	Nek4	Pan-specific	NK118	NIMA (never-in-mitosis)-related protein-serine kinase 4	NP_003148	P51957	1209.3	27.2136	706.428	14.3063	0.584165	-0.775553	-41.5835	0	2870	1304	2.20092	1566	1538.39	0	2077	1284	1.6176	793	807.492
995	3	2	1	5	NK119	Nek7	Pan-specific	NK119	NIMA (never-in-mitosis)-related protein-serine kinase 7	NP_598001	Q8TDX7								0	2250	1227	1.83374	1023	1004.96	0	3030.5	1332	2.27515	1698.5	1729.54
996	3	2	1	6	NK119	Nek7	Pan-specific	NK119	NIMA (never-in-mitosis)-related protein-serine kinase 7	NP_598001	Q8TDX7	890.027	12.9139	1372.13	26.0482	1.54167	0.624492	54.1668	0	2216.5	1427.5	1.55271	789	775.089	0	2305.5	1309	1.76127	996.5	1014.71
997	3	2	1	7	NN070	NFkappaB p50	Pan-specific	NN070	NF-kappa-B p50 nuclear transcription factor	NP_003989	P19838								0	3705.5	1496	2.47694	2209.5	2170.54	0	4048	1311	3.08772	2737	2787.02
998	3	2	1	8	NN070	NFkappaB p50	Pan-specific	NN070	NF-kappa-B p50 nuclear transcription factor	NP_003989	P19838	2049.47	5.90773	3698.38	24.6421	1.80455	0.851642	80.4554	0	3455	1492	2.31568	1963	1928.39	3	5833	1306	4.46631	4527	4609.73
999	3	2	1	9	NN071	NFkappaB p65	Pan-specific	NN071	NF-kappa-B p65 nuclear transcription factor	NP_003989	Q04206								0	3206.5	1460	2.19623	1746.5	1715.71	0	3797	1309	2.90069	2488	2533.47
1000	3	2	1	10	NN071	NFkappaB p65	Pan-specific	NN071	NF-kappa-B p65 nuclear transcription factor	NP_003989	Q04206	1536.43	11.6688	2017.46	25.5773	1.31309	0.39296	31.3085	0	2868.5	1487	1.92905	1381.5	1357.14	0	2837	1362.5	2.0822	1474.5	1501.45
1001	3	2	2	1	PN053	NFkappaB p65	S276	PN053	NF-kappa-B p65 nuclear transcription factor	NP_003989	Q04206								0	4069	1355	3.00295	2714	2666.15	0	4338	1303	3.32924	3035	3090.46
1002	3	2	2	2	PN053	NFkappaB p65	S276	PN053	NF-kappa-B p65 nuclear transcription factor	NP_003989	Q04206	2525.18	5.58257	3142.91	1.66856	1.24463	0.315713	24.4626	0	3805	1378	2.76125	2427	2384.21	0	4461	1323	3.37188	3138	3195.35
1003	3	2	2	3	NK207	NIK	Pan-specific	NK207	NF-kappa beta-inducing kinase	NP_003945.2	Q99558								2	1620	1339	1.20986	281	276.046	0	2177	1264	1.72231	913	929.685
1004	3	2	2	4	NK207	NIK	Pan-specific	NK207	NF-kappa beta-inducing kinase	NP_003945.2	Q99558	383.861	28.087	907.029	2.4979	2.36291	1.24056	136.291	0	1805.5	1305	1.38352	500.5	491.676	0	2130.5	1262	1.68819	868.5	884.372
1005	3	2	2	5	NN072	Nip1	Pan-specific	NN072	Bcl2/adenovirus E1B 19kD-interacting protein 1	NP_001196	Q12981								0	2598	1289	2.01552	1309	1285.92	0	3383	1332	2.53979	2051	2088.48
1006	3	2	2	6	NN072	Nip1	Pan-specific	NN072	Bcl2/adenovirus E1B 19kD-interacting protein 1	NP_001196	Q12981	1265.54	1.61071	2256.5	7.44585	1.78304	0.834335	78.3035	0	2505.5	1238	2.02383	1267.5	1245.15	0	3707	1326	2.79563	2381	2424.51
1007	3	2	2	7	PN054	NMDAR2B	Y1474	PN054	N-methyl-D-aspartate (NMDA) glutamate receptor 2B subunit	NP_000825	Q13224								0	2691.5	1568	1.71652	1123.5	1103.69	0	2263	1329.5	1.70214	933.5	950.56
1008	3	2	2	8	PN054	NMDAR2B	Y1474	PN054	N-methyl-D-aspartate (NMDA) glutamate receptor 2B subunit	NP_000825	Q13224	1070.29	3.1207	1027.69	7.50557	0.9602	-0.0585926	-3.97996	0	2510	1454.5	1.72568	1055.5	1036.89	0	2419	1334	1.81334	1085	1104.83
1009	3	2	2	9	NN073	NME6	Pan-specific	NN073	Nucleotide diphosphate kinase 6 (nm23-H6)	NP_005784	O75414								0	5662.5	1556	3.63914	4106.5	4034.1	1	2907.5	1339	2.1714	1568.5	1597.16
1010	3	2	2	10	NN073	NME6	Pan-specific	NN073	Nucleotide diphosphate kinase 6 (nm23-H6)	NP_005784	O75414	2545.81	58.4604	1773.58	9.94689	0.696667	-0.52146	-30.3333	0	2586.5	1510	1.71291	1076.5	1057.52	0	3289	1374	2.39374	1915	1950
1011	3	2	3	1	NN074	NME7	Pan-specific	NN074	Nucleotide diphosphate kinase 7 (nm23-H7)	NP_037462	Q9Y5B8								0	3445	1354.5	2.54337	2090.5	2053.64	0	2095	1274	1.64443	821	836.004
1012	3	2	3	2	NN074	NME7	Pan-specific	NN074	Nucleotide diphosphate kinase 7 (nm23-H7)	NP_037462	Q9Y5B8	1747.88	17.4933	750.214	11.4354	0.429214	-1.22023	-57.0786	0	2821	1353	2.085	1468	1442.12	0	1930.5	1278	1.51056	652.5	664.425
1013	3	2	3	3	PN055	NR1	S896	PN055	N-methyl-D-aspartate (NMDA) glutamate receptor 1 subunit zeta	NP_000823	Q05586								3	1837	1332.5	1.37861	504.5	495.605	2	1666	1275	1.30667	391	398.146
1014	3	2	3	4	PN055	NR1	S896	PN055	N-methyl-D-aspartate (NMDA) glutamate receptor 1 subunit zeta	NP_000823	Q05586	533.427	7.09024	373.707	6.53951	0.700578	-0.513382	-29.9422	0	1909	1327.5	1.43804	581.5	571.248	2	1642	1299	1.26405	343	349.268
1015	3	2	3	5	NN140-1	Nrf2	Pan-specific	NN140-1	Nuclear factor erythroid 2-related factor 2	NP_006155.2	Q16236								0	6404.5	1323	4.84089	5081.5	4991.91	0	8330.5	1334	6.24475	6996.5	7124.36
1016	3	2	3	6	NN140-1	Nrf2	Pan-specific	NN140-1	Nuclear factor erythroid 2-related factor 2	NP_006155.2	Q16236	5043.48	1.02259	6810.73	4.60492	1.3504	0.433389	35.0402	0	6451	1264.5	5.10162	5186.5	5095.06	0	7725.5	1345	5.74387	6380.5	6497.1
1017	3	2	3	7	NN140-2	Nrf2	Pan-specific	NN140-2	Nuclear factor erythroid 2-related factor 2	NP_006155.2	Q16236								0	3022	1507.5	2.00464	1514.5	1487.8	0	2140	1325	1.61509	815	829.894
1018	3	2	3	8	NN140-2	Nrf2	Pan-specific	NN140-2	Nuclear factor erythroid 2-related factor 2	NP_006155.2	Q16236	1534.22	3.02545	864.006	3.94814	0.563159	-0.828387	-43.6841	0	3147	1538	2.04616	1609	1580.63	0	2203	1321	1.66768	882	898.119
1019	3	2	3	9	NN075	NT5E	Pan-specific	NN075	Ecto-5'-nucleotidase (CD73 antigen)	NP_002517	P21589								0	5059	1570	3.22229	3489	3427.49	3	7578.5	1337	5.66829	6241.5	6355.56
1020	3	2	3	10	NN075	NT5E	Pan-specific	NN075	Ecto-5'-nucleotidase (CD73 antigen)	NP_002517	P21589	2993.77	14.4873	4579.18	38.7925	1.52957	0.613127	52.9571	0	4084	1478	2.76319	2606	2560.05	1	4171.5	1419	2.93975	2752.5	2802.8
1021	3	2	4	1	NN083	p107	Pan-specific	NN083	Retinoblastoma (Rb) protein-related p107 (PRB1)	NP_002886.2.	P28749								0	4914	1345	3.65353	3569	3506.08	0	4084	1304	3.1319	2780	2830.8
1022	3	2	4	2	NN083	p107	Pan-specific	NN083	Retinoblastoma (Rb) protein-related p107 (PRB1)	NP_002886.2.	P28749	2576.02	36.1045	3502.1	19.1684	1.3595	0.443079	35.9502	0	3029.5	1354	2.23744	1675.5	1645.96	3	5404	1305.5	4.13941	4098.5	4173.4
1023	3	2	4	3	NN076	p16 INK4	Pan-specific	NN076	p16 INK4a cyclin-dependent kinase inhibitor (MTS1)	NP_478104	P42771								0	2906	1359	2.13834	1547	1519.73	0	4127	1299	3.17706	2828	2879.68
1024	3	2	4	4	NN076	p16 INK4	Pan-specific	NN076	p16 INK4a cyclin-dependent kinase inhibitor (MTS1)	NP_478104	P42771	1550.42	1.98004	2736.61	5.22791	1.76507	0.819729	76.5074	0	2989	1379.5	2.16673	1609.5	1581.12	0	3858	1311	2.94279	2547	2593.55
1025	3	2	4	5	NN077	p18 INK4c	Pan-specific	NN077	p18 INK4c cyclin-dependent kinase inhibitor	NP_523240	P42773								0	3292.5	1339	2.45892	1953.5	1919.06	0	4782.5	1341	3.56637	3441.5	3504.39
1026	3	2	4	6	NN077	p18 INK4c	Pan-specific	NN077	p18 INK4c cyclin-dependent kinase inhibitor	NP_523240	P42773	2145.25	10.5438	3371.25	3.94926	1.5715	0.65214	57.1498	0	3713	1299	2.85835	2414	2371.44	0	4531.5	1351.5	3.35294	3180	3238.11
1027	3	2	4	7	NN078	p21 CDKI1	Pan-specific	NN078	cyclin-dependent kinase inhibitor 1 (MDA6)	NP_000380	P38936								0	4868	1395.5	3.48836	3472.5	3411.28	0	3428.5	1317	2.60326	2111.5	2150.09
1028	3	2	4	8	NN078	p21 CDKI1	Pan-specific	NN078	cyclin-dependent kinase inhibitor 1 (MDA6)	NP_000380	P38936	2825.05	20.7511	2213.73	2.87489	0.783608	-0.351796	-21.6392	0	3921	1642	2.38794	2279	2238.82	0	3547.5	1311	2.70595	2236.5	2277.37
1029	3	2	4	9	NN080	p27 Kip1	Pan-specific	NN080	p27 cyclin-dependent kinase inhibitor 1B	NP_004055	P46527								2	1922	1553	1.2376	369	362.494	0	2675	1303.5	2.05217	1371.5	1396.56
1030	3	2	4	10	NN080	p27 Kip1	Pan-specific	NN080	p27 cyclin-dependent kinase inhibitor 1B	NP_004055	P46527	1131.69	67.9687	1786.82	21.8407	1.57889	0.658915	57.8895	0	3384	1449	2.3354	1935	1900.88	0	3501	1363	2.5686	2138	2177.07
1031	3	2	5	1	PN056	p27 Kip1	S10	PN056	p27 cyclin-dependent kinase inhibitor 1B	NP_004055	P46527								2	1615	1326	1.21795	289	283.905	2	1634	1284	1.27259	350	356.396
1032	3	2	5	2	PN056	p27 Kip1	S10	PN056	p27 cyclin-dependent kinase inhibitor 1B	NP_004055	P46527	472.52	39.9168	368.87	3.38164	0.780645	-0.357261	-21.9355	0	2031	1358	1.49558	673	661.135	2	1669	1294.5	1.2893	374.5	381.344
1033	3	2	5	3	NN081-NN120	p35	Pan-specific	NN081-NN120	CDK5 regulatory subunit 1, p35	NP_003876	Q15078								0	1885	1343.5	1.40305	541.5	531.953	0	4221	1295.5	3.2582	2925.5	2978.96
1034	3	2	5	4	NN081-NN120	p35	Pan-specific	NN081-NN120	CDK5 regulatory subunit 1, p35	NP_003876	Q15078	496.342	7.17467	2099.17	41.9112	4.22929	2.08042	322.929	0	1817	1348	1.34792	469	460.731	0	2488	1290.5	1.92793	1197.5	1219.38
1035	3	2	5	5	PK060-1	p38a MAPK	T180+Y182	PK060-1	Mitogen-activated protein-serine kinase p38 alpha	NP_001306	Q16539								0	3110.5	1336.5	2.32735	1774	1742.72	0	3961	1349	2.93625	2612	2659.73
1036	3	2	5	6	PK060-1	p38a MAPK	T180+Y182	PK060-1	Mitogen-activated protein-serine kinase p38 alpha	NP_001306	Q16539	1681.82	3.6215	2581.84	3.01716	1.53515	0.618378	53.5148	0	2951	1301	2.26826	1650	1620.91	0	3814.5	1355.5	2.81409	2459	2503.94
1037	3	2	5	7	PK060-2	p38a MAPK	T180+Y182	PK060-2	Mitogen-activated protein-serine kinase p38 alpha	NP_001306	Q16539								0	2247	1383	1.62473	864	848.767	2	1655	1309	1.26432	346	352.323
1038	3	2	5	8	PK060-2	p38a MAPK	T180+Y182	PK060-2	Mitogen-activated protein-serine kinase p38 alpha	NP_001306	Q16539	1116.95	24.0106	305.483	15.3333	0.273496	-1.87041	-72.6504	3	3124	1714	1.82264	1410	1385.14	2	1544	1290	1.1969	254	258.642
1039	3	2	5	9	PK060-3	p38a MAPK	T180+Y182	PK060-3	Mitogen-activated protein-serine kinase p38 alpha	NP_001306	Q16539								0	4825	1506	3.20385	3319	3260.48	0	4213	1335	3.15581	2878	2930.6
1040	3	2	5	10	PK060-3	p38a MAPK	T180+Y182	PK060-3	Mitogen-activated protein-serine kinase p38 alpha	NP_001306	Q16539	4170.65	21.8231	2896.99	1.15993	0.694614	-0.525716	-30.5386	3	6596	1424	4.63202	5172	5080.81	0	4205	1393	3.01866	2812	2863.39
1041	3	2	6	1	PK060-4	p38a MAPK	T180+Y182	PK060-4	Mitogen-activated protein-serine kinase p38 alpha	NP_001306	Q16539								0	2209	1311	1.68497	898	882.168	0	2496	1327	1.88093	1169	1190.36
1042	3	2	6	2	PK060-4	p38a MAPK	T180+Y182	PK060-4	Mitogen-activated protein-serine kinase p38 alpha	NP_001306	Q16539	1028.05	14.1902	1025.4	16.0874	0.997426	-0.00371859	-0.257421	0	2546.5	1351.5	1.8842	1195	1173.93	0	2185	1340	1.6306	845	860.442
1043	3	2	6	3	NK120-1	p38a MAPK	Pan-specific	NK120-1	Mitogen-activated protein-serine kinase p38 alpha	NP_001306	Q16539								0	2153.5	1351.5	1.59341	802	787.86	0	1862	1311	1.42029	551	561.07
1044	3	2	6	4	NK120-1	p38a MAPK	Pan-specific	NK120-1	Mitogen-activated protein-serine kinase p38 alpha	NP_001306	Q16539	1019.45	22.7174	840.332	33.2324	0.824296	-0.278766	-17.5704	0	2633	1359.5	1.93674	1273.5	1251.05	0	2415	1315.5	1.8358	1099.5	1119.59
1045	3	2	6	5	NK120-10	p38a MAPK	Pan-specific	NK120-10	Mitogen-activated protein-serine kinase p38 alpha	NP_001306	Q16539								0	1856.5	1337	1.38856	519.5	510.341	0	1742	1328	1.31175	414	421.566
1046	3	2	6	6	NK120-10	p38a MAPK	Pan-specific	NK120-10	Mitogen-activated protein-serine kinase p38 alpha	NP_001306	Q16539	404.736	26.0922	457.206	7.7951	1.12964	0.175861	12.9638	2	1649	1344.5	1.22648	304.5	299.131	0	1817	1333	1.36309	484	492.845
1047	3	2	6	7	NK120-11	p38a MAPK	Pan-specific	NK120-11	Mitogen-activated protein-serine kinase p38 alpha	NP_001306	Q16539								0	3527	1435	2.45784	2092	2055.12	0	3631.5	1361	2.66826	2270.5	2311.99
1048	3	2	6	8	NK120-11	p38a MAPK	Pan-specific	NK120-11	Mitogen-activated protein-serine kinase p38 alpha	NP_001306	Q16539	1924.95	6.76193	2972.09	22.2099	1.54398	0.626655	54.3981	3	3563.5	1736.5	2.05212	1827	1794.79	0	4909	1342	3.65797	3567	3632.19
1049	3	2	6	9	NK120-2	p38a MAPK	Pan-specific	NK120-2	Mitogen-activated protein-serine kinase p38 alpha	NP_001306	Q16539								0	3121	1581	1.97407	1540	1512.85	0	3329	1321	2.52006	2008	2044.7
1050	3	2	6	10	NK120-2	p38a MAPK	Pan-specific	NK120-2	Mitogen-activated protein-serine kinase p38 alpha	NP_001306	Q16539	1608.14	5.92547	2069.14	1.1811	1.28666	0.363636	28.6665	0	3129	1395	2.24301	1734	1703.43	0	3462	1406	2.4623	2056	2093.57
1051	3	2	7	1	NK120-3	p38a MAPK	Pan-specific	NK120-3	Mitogen-activated protein-serine kinase p38 alpha	NP_001306	Q16539								0	3264	1340	2.43582	1924	1890.08	0	2729	1349	2.02298	1380	1405.22
1052	3	2	7	2	NK120-3	p38a MAPK	Pan-specific	NK120-3	Mitogen-activated protein-serine kinase p38 alpha	NP_001306	Q16539	1655.78	14.1501	1278.7	9.89449	0.772262	-0.372837	-22.7738	0	2768	1321	2.09538	1447	1421.49	0	2482.5	1351	1.83753	1131.5	1152.18
1053	3	2	7	3	NK120-4	p38a MAPK	Pan-specific	NK120-4	Mitogen-activated protein-serine kinase p38 alpha	NP_001306	Q16539								0	2263	1336	1.69386	927	910.656	0	2019	1327.5	1.5209	691.5	704.137
1054	3	2	7	4	NK120-4	p38a MAPK	Pan-specific	NK120-4	Mitogen-activated protein-serine kinase p38 alpha	NP_001306	Q16539	1145.93	20.5315	747.669	5.82227	0.652454	-0.616053	-34.7546	0	2764	1358	2.03535	1406	1381.21	0	2109	1332	1.58333	777	791.2
1055	3	2	7	5	NK120-5	p38a MAPK	Pan-specific	NK120-5	Mitogen-activated protein-serine kinase p38 alpha	NP_001306	Q16539								0	4687.5	1328.5	3.52842	3359	3299.78	0	6702	1382	4.84949	5320	5417.22
1056	3	2	7	6	NK120-5	p38a MAPK	Pan-specific	NK120-5	Mitogen-activated protein-serine kinase p38 alpha	NP_001306	Q16539	3025.94	9.04959	5508.1	1.64995	1.82029	0.864171	82.0294	0	4224	1422.5	2.96942	2801.5	2752.11	0	6902.5	1404	4.91631	5498.5	5598.99
1057	3	2	7	7	NK120-6	p38a MAPK	Pan-specific	NK120-6	Mitogen-activated protein-serine kinase p38 alpha	NP_001306	Q16539								0	4392.5	1459.5	3.00959	2933	2881.29	0	7713.5	1370	5.63029	6343.5	6459.43
1058	3	2	7	8	NK120-6	p38a MAPK	Pan-specific	NK120-6	Mitogen-activated protein-serine kinase p38 alpha	NP_001306	Q16539	3322.86	13.289	6350.22	1.71978	1.91107	0.934379	91.1068	0	5507	1675	3.28776	3832	3764.44	0	7476	1347	5.55011	6129	6241.01
1059	3	2	7	9	NK120-7	p38a MAPK	Pan-specific	NK120-7	Mitogen-activated protein-serine kinase p38 alpha	NP_001306	Q16539								0	3455	1691	2.04317	1764	1732.9	0	4493	1366	3.28917	3127	3184.15
1060	3	2	7	10	NK120-7	p38a MAPK	Pan-specific	NK120-7	Mitogen-activated protein-serine kinase p38 alpha	NP_001306	Q16539	1715.71	1.002	2194.89	45.0707	1.27929	0.355346	27.9292	0	3135	1406	2.22973	1729	1698.52	0	2610.5	1426.5	1.83	1184	1205.64
1061	3	2	8	1	NK120-8	p38a MAPK	Pan-specific	NK120-8	Mitogen-activated protein-serine kinase p38 alpha	NP_001306	Q16539								0	1949	1309.5	1.48835	639.5	628.225	0	2079	1322	1.57262	757	770.834
1062	3	2	8	2	NK120-8	p38a MAPK	Pan-specific	NK120-8	Mitogen-activated protein-serine kinase p38 alpha	NP_001306	Q16539	633.383	0.814269	943.432	18.2947	1.48951	0.574841	48.9513	0	1962	1312	1.49543	650	638.54	0	2431	1335	1.82097	1096	1116.03
1065	3	2	8	5	NK121	p38d MAPK	Pan-specific	NK121	Mitogen-activated protein-serine kinase p38 delta (MAPK13)	NP_002745	O15264								0	4657.5	1371	3.39716	3286.5	3228.56	0	2318	1353	1.71323	965	982.635
1066	3	2	8	6	NK121	p38d MAPK	Pan-specific	NK121	Mitogen-activated protein-serine kinase p38 delta (MAPK13)	NP_002745	O15264	1979.72	63.0815	944.959	3.98707	0.47732	-1.06697	-52.268	0	2160	1416	1.52542	744	730.883	0	2262	1371	1.64989	891	907.283
1067	3	2	8	7	NK059-1	p38g MAPK (Erk6)	Pan-specific	NK059-1	Mitogen-activated protein-serine kinase p38 gamma (MAPK12)	NP_002960	P53778								0	3010.5	1405.5	2.14194	1605	1576.7	0	2095.5	1362	1.53855	733.5	746.905
1068	3	2	8	8	NK059-1	p38g MAPK (Erk6)	Pan-specific	NK059-1	Mitogen-activated protein-serine kinase p38 gamma (MAPK12)	NP_002960	P53778	1626.8	3.07971	710.501	5.12361	0.436747	-1.19513	-56.3253	0	3162	1455	2.1732	1707	1676.9	0	2018	1356	1.4882	662	674.098
1069	3	2	8	9	NK059-2	p38g MAPK (Erk6)	Pan-specific	NK059-2	Mitogen-activated protein-serine kinase p38 gamma (MAPK12)	NP_002960	P53778								0	2793	1734	1.61073	1059	1040.33	0	1903	1357	1.40236	546	555.978
1070	3	2	8	10	NK059-2	p38g MAPK (Erk6)	Pan-specific	NK059-2	Mitogen-activated protein-serine kinase p38 gamma (MAPK12)	NP_002960	P53778	1054.08	1.30475	554.451	0.275482	0.526003	-0.926856	-47.3997	0	2597	1510	1.71987	1087	1067.84	0	2000	1457	1.37268	543	552.923
1071	3	2	9	1	NN082	p53	Pan-specific	NN082	Tumor suppressor protein p53 (antigenNY-CO-13)	NP_000537	P04637								2	1598	1344	1.18899	254	249.522	0	2073.5	1356	1.52913	717.5	730.612
1072	3	2	9	2	NN082	p53	Pan-specific	NN082	Tumor suppressor protein p53 (antigenNY-CO-13)	NP_000537	P04637	378.949	34.1542	1369.83	46.6642	3.61483	1.85393	261.483	0	1831.5	1314	1.39384	517.5	508.376	0	3356.5	1383.5	2.42609	1973	2009.06
1073	3	2	9	3	PN057-1	p53	S392	PN057-1	Tumor suppressor protein p53 (antigenNY-CO-13)	NP_000537	P04637								0	2553	1335.5	1.91164	1217.5	1196.03	0	2007.5	1372	1.46319	635.5	647.114
1074	3	2	9	4	PN057-1	p53	S392	PN057-1	Tumor suppressor protein p53 (antigenNY-CO-13)	NP_000537	P04637	1170.49	2.18212	609.692	6.13779	0.520885	-0.940963	-47.9115	0	2530.5	1365	1.85385	1165.5	1144.95	0	1931	1369	1.41052	562	572.271
1075	3	2	9	5	PN057-2	p53	S392	PN057-2	Tumor suppressor protein p53 (antigenNY-CO-13)	NP_000537	P04637								0	3195	1425.5	2.24132	1769.5	1738.3	0	4271	1409.5	3.03015	2861.5	2913.79
1076	3	2	9	6	PN057-2	p53	S392	PN057-2	Tumor suppressor protein p53 (antigenNY-CO-13)	NP_000537	P04637	1764.58	1.48921	2976.93	2.12075	1.68705	0.754498	68.7045	0	3297	1474	2.23677	1823	1790.86	0	4403	1417.5	3.10617	2985.5	3040.06
1077	3	2	9	7	PN057-3	p53	S392	PN057-3	Tumor suppressor protein p53 (antigenNY-CO-13)	NP_000537	P04637								0	2563	1405	1.8242	1158	1137.58	0	2651.5	1390	1.90755	1261.5	1284.55
1078	3	2	9	8	PN057-3	p53	S392	PN057-3	Tumor suppressor protein p53 (antigenNY-CO-13)	NP_000537	P04637	1209.79	5.96833	1074.28	19.5735	0.887991	-0.171384	-11.2009	0	2760	1455	1.89691	1305	1281.99	0	2204.5	1356	1.62574	848.5	864.006
1079	3	2	9	9	NN123	p73	Pan-specific	NN123	Tumor suppressor protein p73	NP_005418	O15350								0	5907	1654.5	3.57026	4252.5	4177.53	0	7792	1389	5.60979	6403	6520.02
1080	3	2	9	10	NN123	p73	Pan-specific	NN123	Tumor suppressor protein p73	NP_005418	O15350	4059.89	2.89759	6523.32	0.0507317	1.60678	0.684168	60.6775	0	5617	1604	3.50187	4013	3942.25	0	7923	1513.5	5.23489	6409.5	6526.63
1081	3	2	10	1	NP008	PAC1	Pan-specific	NP008	Dual specificity MAP kinase protein phosphatase	NP_004409	Q05923								2	1660.5	1343	1.23641	317.5	311.902	0	2220	1382	1.60637	838	853.315
1082	3	2	10	2	NP008	PAC1	Pan-specific	NP008	Dual specificity MAP kinase protein phosphatase	NP_004409	Q05923	330.076	5.50595	855.86	0.297442	2.59292	1.37458	159.292	2	1666	1311.5	1.2703	354.5	348.25	0	2230	1387	1.60779	843	858.406
1083	3	2	10	3	NN084	PACSIN1	Pan-specific	NN084	Protein kinase C + casein kinase substrate in neurons protein 1	NP_065855	Q9BY11								0	4056.5	1340	3.02724	2716.5	2668.61	0	3452.5	1429	2.41603	2023.5	2060.48
1084	3	2	10	4	NN084	PACSIN1	Pan-specific	NN084	Protein kinase C + casein kinase substrate in neurons protein 1	NP_065855	Q9BY11	2172.51	22.8352	2416.37	14.7282	1.11225	0.153477	11.2247	0	3064	1357.5	2.25709	1706.5	1676.41	0	4123.5	1401	2.94325	2722.5	2772.25
1085	3	2	10	5	NK122-1	PAK1	Pan-specific	NK122-1	p21-activated kinase 1 (alpha) (serine/threonine-protein kinase PAK 1)	NP_002567	Q13153								0	2346	1445	1.62353	901	885.115	0	3170	1402	2.26106	1768	1800.31
1086	3	2	10	6	NK122-1	PAK1	Pan-specific	NK122-1	p21-activated kinase 1 (alpha) (serine/threonine-protein kinase PAK 1)	NP_002567	Q13153	460.24	92.3159	1786.82	0.755093	3.88236	1.95693	288.236	2	1438	1402	1.02568	36	35.3653	0	3143	1401.5	2.2426	1741.5	1773.33
1087	3	2	10	7	NK122-2	PAK1	Pan-specific	NK122-2	p21-activated kinase 1 (alpha) (serine/threonine-protein kinase PAK 1)	NP_002567	Q13153								0	1966	1352	1.45414	614	603.175	0	1941	1413	1.37367	528	537.649
1088	3	2	10	8	NK122-2	PAK1	Pan-specific	NK122-2	p21-activated kinase 1 (alpha) (serine/threonine-protein kinase PAK 1)	NP_002567	Q13153	600.964	0.367797	469.425	14.5336	0.781119	-0.356385	-21.8881	0	2025	1415.5	1.43059	609.5	598.754	2	1750.5	1356.5	1.29045	394	401.2
1089	3	2	10	9	NK122-3	PAK1	Pan-specific	NK122-3	p21-activated kinase 2 (gamma) (serine/threonine-protein kinase PAK 2)	NP_002568.2.	Q13177								0	2175	1531	1.42064	644	632.646	0	3047	1406	2.16714	1641	1670.99
1090	3	2	10	10	NK122-3	PAK1	Pan-specific	NK122-3	p21-activated kinase 2 (gamma) (serine/threonine-protein kinase PAK 2)	NP_002568.2.	Q13177	695.763	9.07166	1790.64	6.68183	2.57363	1.3638	157.363	0	2378.5	1606	1.48101	772.5	758.88	0	3360	1484	2.26415	1876	1910.28
1091	3	2	11	1	PK130	PAK1	T212	PK130	p21-activated kinase 1 (alpha) (serine/threonine-protein kinase PAK 1)	NP_002567	Q13153								0	2657	1358	1.95655	1299	1276.1	0	2324	1391	1.67074	933	950.051
1092	3	2	11	2	PK130	PAK1	T212	PK130	p21-activated kinase 1 (alpha) (serine/threonine-protein kinase PAK 1)	NP_002567	Q13153	1821.31	29.9353	908.301	4.59641	0.498707	-1.00374	-50.1293	0	3756.5	1347.5	2.78776	2409	2366.53	0	2254	1403	1.60656	851	866.552
1093	3	2	11	3	PK061	PAK1/2/3	S144/S141/S154	PK061	p21-activated kinase 1/2/3 (serine/threonine-protein kinase PAK 1/2/3)	NP_002567	Q13153								0	3487	1341	2.6003	2146	2108.16	0	4101.5	1456	2.81696	2645.5	2693.85
1094	3	2	11	4	PK061	PAK1/2/3	S144/S141/S154	PK061	p21-activated kinase 1/2/3 (serine/threonine-protein kinase PAK 1/2/3)	NP_002567	Q13153	1558.53	35.2663	2766.91	2.64054	1.77533	0.82809	77.5333	0	2381	1354	1.75849	1027	1008.89	0	4225.5	1436.5	2.94152	2789	2839.97
1095	3	2	11	5	PK131	PAK1/2/3	T423/402/421	PK131	p21-activated kinase 1/2/3 (serine/threonine-protein kinase PAK 1/2/3)	NP_002567	Q13153								0	2893	1461.5	1.97947	1431.5	1406.26	0	2663	1432.5	1.85899	1230.5	1252.99
1096	3	2	11	6	PK131	PAK1/2/3	T423/402/421	PK131	p21-activated kinase 1/2/3 (serine/threonine-protein kinase PAK 1/2/3)	NP_002567	Q13153	1368.19	2.78227	1128.76	11.0059	0.824998	-0.277538	-17.5002	0	2769	1415	1.95689	1354	1330.13	0	2400.5	1414	1.69767	986.5	1004.53
1097	3	2	11	7	NK200	PAK2	Pan-specific	NK200	p21-activated kinase 2 (gamma) (serine/threonine-protein kinase PAK 2)	NP_002568.2	Q13177								2	1622	1291	1.25639	331	325.164	0	1811.5	1393	1.30043	418.5	426.148
1098	3	2	11	8	NK200	PAK2	Pan-specific	NK200	p21-activated kinase 2 (gamma) (serine/threonine-protein kinase PAK 2)	NP_002568.2	Q13177	401.298	18.9718	336.794	26.5306	0.839263	-0.252805	-16.0737	2	2033	1547	1.31416	486	477.431	2	1630	1387	1.1752	243	247.441
1099	3	2	11	9	NK123	PAK3	Pan-specific	NK123	p21-activated kinase 3 (beta) (serine/threonine-protein kinase PAK 3)	NP_002569	O75914								2	1853	1468	1.26226	385	378.212	0	1933	1425	1.35649	508	517.284
1100	3	2	11	10	NK123	PAK3	Pan-specific	NK123	p21-activated kinase 3 (beta) (serine/threonine-protein kinase PAK 3)	NP_002569	O75914	410.385	7.83962	440.149	17.5246	1.07253	0.101016	7.25286	0	2023.5	1573	1.2864	450.5	442.557	2	1849.5	1493	1.23878	356.5	363.015
1103	3	3	1	3	NK190	PAK5	Pan-specific	NK190	p21-activated kinase 5 (serine/threonine-protein kinase PAK 7)	NP_817127	Q9P286								3	8476.5	1506.5	5.62662	6970	6847.11	1	3999	1355	2.95129	2644	2692.32
1104	3	3	1	4	NK190	PAK5	Pan-specific	NK190	p21-activated kinase 5 (serine/threonine-protein kinase PAK 7)	NP_817127	Q9P286	4952.12	38.2662	2668.9	0.877528	0.53894	-0.891803	-46.106	0	4609	1497	3.07882	3112	3057.13	0	3960	1362	2.90749	2598	2645.48
1105	3	3	1	5	NK124	PAK6	Pan-specific	NK124	p21-activated kinase 6 (serine/threonine-protein kinase PAK 6)	NP_064553	Q9NQU5								0	6938	1500	4.62533	5438	5342.12	0	4137.5	1337.5	3.09346	2800	2851.17
1106	3	3	1	6	NK124	PAK6	Pan-specific	NK124	p21-activated kinase 6 (serine/threonine-protein kinase PAK 6)	NP_064553	Q9NQU5	4135.77	29.1686	4120.96	30.8129	0.996418	-0.00517735	-0.358223	0	4421	1439	3.07227	2982	2929.43	3	6650	1356	4.90413	5294	5390.75
1107	3	3	1	7	NN085-1	PARP1	Pan-specific	NN085-1	Poly [ADP-ribose] polymerase 1 (ADPRT)	NP_001609	P09874								3	4519.5	1404.5	3.21787	3115	3060.08	0	2265	1347	1.68151	918	934.777
1108	3	3	1	8	NN085-1	PARP1	Pan-specific	NN085-1	Poly [ADP-ribose] polymerase 1 (ADPRT)	NP_001609	P09874	2969.21	3.06038	998.928	6.42202	0.336429	-1.57163	-66.3571	0	4334	1404	3.08689	2930	2878.34	0	2407	1363	1.76596	1044	1063.08
1109	3	3	1	9	NN085-2	PARP1	Pan-specific	NN085-2	Poly [ADP-ribose] polymerase 1 (ADPRT)	NP_001609	P09874								0	2841.5	1412	2.01239	1429.5	1404.3	0	2942	1338.5	2.19798	1603.5	1632.8
1110	3	3	1	10	NN085-2	PARP1	Pan-specific	NN085-2	Poly [ADP-ribose] polymerase 1 (ADPRT)	NP_001609	P09874	1387.84	1.18563	1608.11	1.53554	1.15871	0.212523	15.8713	0	2739	1343	2.03946	1396	1371.39	0	2895.5	1340.5	2.16001	1555	1583.42
1111	3	3	2	1	PN058	Pax2	S394	PN058	Paired box protein 2	NP_000269.2	Q02962								2	1805	1431	1.26136	374	367.406	2	1687	1388	1.21542	299	304.464
1112	3	3	2	2	PN058	Pax2	S394	PN058	Paired box protein 2	NP_000269.2	Q02962	534.163	31.2184	363.524	16.2465	0.680549	-0.555229	-31.9451	0	2191	1477.5	1.48291	713.5	700.92	0	1754	1339	1.30993	415	422.584
1113	3	3	2	3	NN086	Paxillin	Pan-specific	NN086	Paxillin 1	NP_002850	P49023								0	3596	1499	2.39893	2097	2060.03	0	4104.5	1339	3.06535	2765.5	2816.04
1114	3	3	2	4	NN086	Paxillin	Pan-specific	NN086	Paxillin 1	NP_002850	P49023	2893.81	28.8127	2412.8	16.7124	0.833779	-0.262262	-16.6221	0	5289.5	1495	3.53813	3794.5	3727.6	0	3356.5	1383	2.42697	1973.5	2009.57
1115	3	3	2	5	PN059	Paxillin 1	Y31	PN059	Paxillin 1	NP_002850	P49023								0	6417.5	1498	4.28405	4919.5	4832.77	0	3859	1331	2.89932	2528	2574.2
1116	3	3	2	6	PN059	Paxillin 1	Y31	PN059	Paxillin 1	NP_002850	P49023	4168.44	15.9371	2575.22	0.0395413	0.61779	-0.694813	-38.221	0	5036	1469	3.42818	3567	3504.11	0	3875	1345	2.88104	2530	2576.24
1117	3	3	2	7	PN060-1	Paxillin 1	Y118	PN060-1	Paxillin 1	NP_002850	P49023								0	3161	1419	2.22763	1742	1711.29	0	2826	1358.5	2.08024	1467.5	1494.32
1118	3	3	2	8	PN060-1	Paxillin 1	Y118	PN060-1	Paxillin 1	NP_002850	P49023	1526.36	12.1158	1486.94	0.49649	0.974174	-0.037749	-2.58262	0	2746.5	1381	1.98878	1365.5	1341.43	0	2817	1364	2.06525	1453	1479.55
1119	3	3	2	9	PN060-2	Paxillin 1	Y118	PN060-2	Paxillin 1	NP_002850	P49023								0	4886.5	1431	3.41474	3455.5	3394.58	0	3128.5	1351	2.31569	1777.5	1809.98
1120	3	3	2	10	PN060-2	Paxillin 1	Y118	PN060-2	Paxillin 1	NP_002850	P49023	2610.89	30.016	1473.7	22.8191	0.564443	-0.825101	-43.5557	0	3239	1379	2.3488	1860	1827.21	0	2434	1317	1.84814	1117	1137.41
1123	3	3	3	3	NN087	PCNA	Pan-specific	NN087	Proliferating cell nuclear antigen	NP_002583	P12004								0	2943	1444	2.03809	1499	1472.57	0	2129	1331	1.59955	798	812.584
1124	3	3	3	4	NN087	PCNA	Pan-specific	NN087	Proliferating cell nuclear antigen	NP_002583	P12004	1458.57	0.959758	830.149	2.11592	0.569151	-0.813116	-43.0849	0	2953	1482.5	1.99191	1470.5	1444.57	0	2187	1354.5	1.61462	832.5	847.714
1125	3	3	3	5	NK125	PCTK1 (PCTAIRE1)	Pan-specific	NK125	PCTAIRE-1 protein-serine kinase	NP_148978	Q00536								0	3510.5	1453	2.41604	2057.5	2021.22	0	3670.5	1395	2.63118	2275.5	2317.09
1126	3	3	3	6	NK125	PCTK1 (PCTAIRE1)	Pan-specific	NK125	PCTAIRE-1 protein-serine kinase	NP_148978	Q00536	2239.31	9.73898	3057.88	24.2258	1.36555	0.449477	36.5545	0	3940	1438.5	2.73896	2501.5	2457.4	0	5092.5	1362	3.73899	3730.5	3798.68
1127	3	3	3	7	PK062	PDGFRa	Y742	PK062	Platelet-derived growth factor receptor kinase alpha	NP_006197	P16234								0	4651	1410	3.29858	3241	3183.86	0	5058	1348	3.75223	3710	3777.8
1128	3	3	3	8	PK062	PDGFRa	Y742	PK062	Platelet-derived growth factor receptor kinase alpha	NP_006197	P16234	4111.71	22.566	3444.06	9.69029	0.837623	-0.255627	-16.2377	0	6523	1393	4.6827	5130	5039.55	0	4402.5	1348	3.26595	3054.5	3110.32
1129	3	3	3	9	PK063	PDGFRa	Y754	PK063	Platelet-derived growth factor receptor kinase alpha	NP_006197	P16234								0	7289	1416	5.1476	5873	5769.45	0	4388.5	1366	3.21266	3022.5	3077.74
1130	3	3	3	10	PK063	PDGFRa	Y754	PK063	Platelet-derived growth factor receptor kinase alpha	NP_006197	P16234	4298.85	34.2093	2955.03	4.15231	0.687401	-0.540775	-31.2599	0	4260	1381	3.08472	2879	2828.24	0	4119	1337.5	3.07963	2781.5	2832.33
1131	3	3	4	1	PK064-2	PDGFRa/b	Y572+Y574/Y579+Y581	PK064-2	Platelet-derived growth factor receptor kinase alpha/beta	NP_006197	P16234								0	2849	1497	1.90314	1352	1328.16	0	2790.5	1445	1.93114	1345.5	1370.09
1132	3	3	4	2	PK064-2	PDGFRa/b	Y572+Y574/Y579+Y581	PK064-2	Platelet-derived growth factor receptor kinase alpha/beta	NP_006197	P16234	1297.22	2.38546	1413.11	3.0445	1.08934	0.123453	8.93393	0	2756	1467	1.87866	1289	1266.27	0	2820	1390	2.02878	1430	1456.13
1133	3	3	4	3	PK065	PDGFRb	Y716	PK065	Platelet-derived growth factor receptor kinase beta	NP_032835	P09619								3	5772.5	1458	3.95919	4314.5	4238.43	3	4336.5	1404.5	3.08758	2932	2985.58
1134	3	3	4	4	PK065	PDGFRb	Y716	PK065	Platelet-derived growth factor receptor kinase beta	NP_032835	P09619	4232.05	0.150882	2608.31	14.4642	0.616324	-0.698239	-38.3676	0	5794	1492.5	3.88208	4301.5	4225.66	0	3543	1352	2.62056	2191	2231.04
1135	3	3	4	5	NN141-1	PDI	Pan-specific	NN141-1	Protein disulfide-isomerase	NP_000909.2	P07237								0	4593	1464	3.1373	3129	3073.83	0	3530	1377	2.56354	2153	2192.35
1136	3	3	4	6	NN141-1	PDI	Pan-specific	NN141-1	Protein disulfide-isomerase	NP_000909.2	P07237	2864.34	7.31373	1902.14	15.257	0.664075	-0.590583	-33.5925	0	4149.5	1447	2.86766	2702.5	2654.85	0	2963	1380	2.1471	1583	1611.93
1137	3	3	4	7	NN141-2	PDI	Pan-specific	NN141-2	Protein disulfide-isomerase	NP_000909.2	P07237								0	5969	1411	4.23033	4558	4477.64	0	5021	1348	3.72478	3673	3740.12
1138	3	3	4	8	NN141-2	PDI	Pan-specific	NN141-2	Protein disulfide-isomerase	NP_000909.2	P07237	4262.01	5.05935	4020.66	6.97733	0.943372	-0.0841016	-5.66282	0	5491	1372	4.00219	4119	4046.38	0	5547	1323	4.19274	4224	4301.19
1139	3	3	4	9	NK126-1	PDK1	Pan-specific	NK126-1	3-phosphoinositide-dependent protein-serine kinase 1	NP_002604	O15530								0	2861	1397	2.04796	1464	1438.19	1	2110	1319	1.5997	791	805.456
1140	3	3	4	10	NK126-1	PDK1	Pan-specific	NK126-1	3-phosphoinositide-dependent protein-serine kinase 1	NP_002604	O15530	1395.95	3.02604	927.139	13.1247	0.664165	-0.590386	-33.5835	0	2774	1396	1.98711	1378	1353.7	1	2355	1325	1.77736	1030	1048.82
1141	3	3	5	1	NK126-2	PDK1	Pan-specific	NK126-2	3-phosphoinositide-dependent protein-serine kinase 1	NP_002604	O15530								3	6104	1462.5	4.17368	4641.5	4559.67	0	2682	1426	1.88079	1256	1278.95
1142	3	3	5	2	NK126-2	PDK1	Pan-specific	NK126-2	3-phosphoinositide-dependent protein-serine kinase 1	NP_002604	O15530	4987.73	8.5824	1222.95	4.57952	0.245191	-2.02802	-75.4809	3	6951	1438	4.8338	5513	5415.8	0	2495	1349	1.84952	1146	1166.94
1143	3	3	5	3	PK066	PDK1	S244	PK066	3-Phosphoinositide-dependent protein-serine kinase 1	NP_002604	O15530								0	2748	1460	1.88219	1288	1265.29	0	2161	1395	1.5491	766	779.999
1144	3	3	5	4	PK066	PDK1	S244	PK066	3-Phosphoinositide-dependent protein-serine kinase 1	NP_002604	O15530	1348.79	6.19082	894.555	12.8059	0.663226	-0.592427	-33.6774	0	2933	1475	1.98847	1458	1432.29	0	2370	1379	1.71864	991	1009.11
1145	3	3	5	5	PN061	PED15 (PEA15)	S116	PN061	Phosphoprotein-enriched in diabetes/astrocytes 15	NP_003759	Q15121								0	3438	1485.5	2.31437	1952.5	1918.08	0	3566	1383	2.57845	2183	2222.89
1146	3	3	5	6	PN061	PED15 (PEA15)	S116	PN061	Phosphoprotein-enriched in diabetes/astrocytes 15	NP_003759	Q15121	1936	0.926043	2227.48	0.205714	1.15055	0.202328	15.0554	0	3464	1475	2.34847	1989	1953.93	0	3552	1360	2.61176	2192	2232.06
1147	3	3	5	7	NN088	PERP	Pan-specific	NN088	p53-induced protein PIGPC1	NP_071404	Q9H230								0	5563.5	1450.5	3.83557	4113	4040.48	0	2614	1338.5	1.95293	1275.5	1298.81
1148	3	3	5	8	NN088	PERP	Pan-specific	NN088	p53-induced protein PIGPC1	NP_071404	Q9H230	3047.56	32.5812	1398.86	7.15196	0.459009	-1.12341	-54.0991	0	3506.5	1415	2.47809	2091.5	2054.63	0	2801	1329	2.1076	1472	1498.9
1149	3	3	5	9	NN089	PI3K	Pan-specific	NN089	Phosphatidylinositol 3-kinase regulatory subunit alpha	NP_852664	P27986								0	3486	1395	2.49892	2091	2054.13	0	3587	1329	2.69902	2258	2299.27
1150	3	3	5	10	NN089	PI3K	Pan-specific	NN089	Phosphatidylinositol 3-kinase regulatory subunit alpha	NP_852664	P27986	2723.62	24.5807	2226.97	3.24646	0.81765	-0.290444	-18.235	0	4887	1433	3.41033	3454	3393.1	0	3438.5	1322.5	2.6	2116	2154.67
1151	3	3	6	1	NK191	PI3K p110 delta	Pan-specific	NK191	Phosphatidylinositol-4,5-biphosphate 3-kinase catalytic subunit delta isoform	NP_005017	O00329								0	5047	1455.5	3.46754	3591.5	3528.18	0	5393	1436	3.75557	3957	4029.31
1152	3	3	6	2	NK191	PI3K p110 delta	Pan-specific	NK191	Phosphatidylinositol-4,5-biphosphate 3-kinase catalytic subunit delta isoform	NP_005017	O00329	3925.3	10.117	4488.81	10.2365	1.14356	0.19353	14.3558	3	5861	1461	4.01164	4400	4322.42	3	6261.5	1402	4.46612	4859.5	4948.31
1153	3	3	6	3	NN114	PI3KR4	Pan-specific	NN114	Phosphoinositide-3-kinase, regulatory subunit 4	NP_055417	Q99570								0	3125.5	1457	2.14516	1668.5	1639.08	0	3958	1426	2.7756	2532	2578.27
1154	3	3	6	4	NN114	PI3KR4	Pan-specific	NN114	Phosphoinositide-3-kinase, regulatory subunit 4	NP_055417	Q99570	1465.45	11.8485	3150.54	18.1642	2.14988	1.10426	114.988	0	2792	1477	1.89032	1315	1291.82	1	5056.5	1400.5	3.6105	3656	3722.81
1155	3	3	6	5	NK192	PI4KCB	Pan-specific	NK192	phosphatidylinositol 4-kinase, catalytic, beta polypeptide	NP_002642	Q5VWC1								0	2450	1457.5	1.68096	992.5	975.002	0	2006	1353	1.48263	653	664.934
1156	3	3	6	6	NK192	PI4KCB	Pan-specific	NK192	phosphatidylinositol 4-kinase, catalytic, beta polypeptide	NP_002642	Q5VWC1	1011.59	3.61738	886.408	24.9856	0.876249	-0.190588	-12.3751	0	2512	1445	1.73841	1067	1048.19	0	2422	1334	1.81559	1088	1107.88
1157	3	3	6	7	NN091	PIP5K2a	Pan-specific	NN091	Phosphatidylinositol 4-phosphatase 5-kinase type 2 alpha	CAH72211	P48426								0	3238.5	1458	2.22119	1780.5	1749.11	0	3121.5	1357.5	2.29945	1764	1796.24
1158	3	3	6	8	NN091	PIP5K2a	Pan-specific	NN091	Phosphatidylinositol 4-phosphatase 5-kinase type 2 alpha	CAH72211	P48426	1677.64	4.25999	1287.35	39.5294	0.76736	-0.382025	-23.264	0	3055.5	1420.5	2.151	1635	1606.17	0	2125	1360.5	1.56193	764.5	778.471
1159	3	3	6	9	NK127-1	PKA Ca/b	Pan-specific	NK127-1	cAMP-dependent protein-serine kinase catalytic subunit alpha/beta	NP_002721	P17612								0	4655	1431	3.25297	3224	3167.16	0	3125.5	1380	2.26486	1745.5	1777.4
1160	3	3	6	10	NK127-1	PKA Ca/b	Pan-specific	NK127-1	cAMP-dependent protein-serine kinase catalytic subunit alpha/beta	NP_002721	P17612	3082.67	2.7406	1790.38	0.725153	0.580789	-0.783915	-41.9211	0	4496	1444	3.11357	3052	2998.19	0	3101	1330	2.33158	1771	1803.37
1161	3	3	7	1	NK127-2	PKA Ca/b	Pan-specific	NK127-2	cAMP-dependent protein-serine kinase catalytic subunit alpha/beta	NP_002721	P17612								0	3698	1457	2.53809	2241	2201.49	3	4661.5	1454.5	3.20488	3207	3265.61
1162	3	3	7	2	NK127-2	PKA Ca/b	Pan-specific	NK127-2	cAMP-dependent protein-serine kinase catalytic subunit alpha/beta	NP_002721	P17612	2337.06	5.80076	3488.36	6.38546	1.49263	0.577855	49.2628	0	3972	1455	2.7299	2517	2472.62	3	5067.5	1423	3.56114	3644.5	3711.1
1163	3	3	7	3	PK067	PKA Ca/b	T197	PK067	cAMP-dependent protein-serine kinase catalytic subunit alpha/beta	NP_002721	P17612								0	4771	1473.5	3.23787	3297.5	3239.36	0	4489	1411	3.18143	3078	3134.25
1164	3	3	7	4	PK067	PKA Ca/b	T197	PK067	cAMP-dependent protein-serine kinase catalytic subunit alpha/beta	NP_002721	P17612	4588.89	29.4086	4492.12	30.2278	0.978912	-0.0307493	-2.10883	0	7516	1471	5.10945	6045	5938.42	0	7138	1393	5.12419	5745	5849.99
1165	3	3	7	5	PK068	PKA Cb	S338	PK068	cAMP-dependent protein-serine kinase catalytic subunit beta	NP_002722	P22694								0	3411	1489	2.2908	1922	1888.11	0	3446	1385.5	2.48719	2060.5	2098.16
1166	3	3	7	6	PK068	PKA Cb	S338	PK068	cAMP-dependent protein-serine kinase catalytic subunit beta	NP_002722	P22694	1997.16	5.45991	2090.26	0.377542	1.04662	0.0657378	4.662	0	3610	1466	2.46248	2144	2106.2	0	3441	1396	2.4649	2045	2082.37
1167	3	3	7	7	NN116	PKA R1a	Pan-specific	NN116	cAMP-dependent protein-serine kinase type I-alpha regulatory chain	NP_002725	P10644								0	4384.5	1455	3.0134	2929.5	2877.85	0	2526	1374	1.83843	1152	1173.05
1168	3	3	7	8	NN116	PKA R1a	Pan-specific	NN116	cAMP-dependent protein-serine kinase type I-alpha regulatory chain	NP_002725	P10644	2331.65	23.4253	1080.64	8.55124	0.463467	-1.10946	-53.6533	0	3206.5	1389	2.3085	1817.5	1785.46	0	2332.5	1362	1.71256	970.5	988.236
1169	3	3	7	9	NK128	PKA R2a	Pan-specific	NK128	cAMP-dependent protein-serine kinase regulatory type 2 subunit alpha	NP_004148	P13861								0	3251	1419.5	2.29024	1831.5	1799.21	0	3043.5	1361	2.23622	1682.5	1713.25
1170	3	3	7	10	NK128	PKA R2a	Pan-specific	NK128	cAMP-dependent protein-serine kinase regulatory type 2 subunit alpha	NP_004148	P13861	1690.17	6.45161	1402.93	22.1194	0.830054	-0.268724	-16.9946	0	3055	1445.5	2.11346	1609.5	1581.12	0	2343	1270	1.84488	1073	1092.61
1171	3	3	8	1	PK069	PKA R2a	S98	PK069	cAMP-dependent protein-serine kinase regulatory type 2 subunit alpha	NP_523671	P13861								0	3045	1425.5	2.13609	1619.5	1590.95	0	2301	1455	1.58144	846	861.461
1172	3	3	8	2	PK069	PKA R2a	S98	PK069	cAMP-dependent protein-serine kinase regulatory type 2 subunit alpha	NP_523671	P13861	1599.54	0.537387	1044.75	17.5439	0.653156	-0.614501	-34.6844	0	3080	1443	2.13444	1637	1608.14	0	2616	1410	1.85532	1206	1228.04
1173	3	3	8	3	PK070	PKA R2b	S114	PK070	cAMP-dependent protein-serine kinase regulatory type 2 subunit beta	NP_004148	P31323								0	2971	1455	2.04192	1516	1489.27	0	3128.5	1410	2.21879	1718.5	1749.91
1174	3	3	8	4	PK070	PKA R2b	S114	PK070	cAMP-dependent protein-serine kinase regulatory type 2 subunit beta	NP_004148	P31323	1426.89	4.37177	1712.23	2.20042	1.19997	0.263001	19.9972	0	2852	1463	1.94942	1389	1364.51	0	3056.5	1412	2.16466	1644.5	1674.55
1175	3	3	8	5	NK129	PKBa (Akt1)	Pan-specific	NK129	Protein-serine kinase B alpha	NP_005154	P31749								0	3640	1443.5	2.52165	2196.5	2157.77	0	2359	1362	1.73201	997	1015.22
1176	3	3	8	6	NK129	PKBa (Akt1)	Pan-specific	NK129	Protein-serine kinase B alpha	NP_005154	P31749	2769.3	22.0823	1105.34	8.15292	0.39914	-1.32503	-60.086	0	4883.5	1442	3.38662	3441.5	3380.82	0	2551	1377	1.85258	1174	1195.45
1177	3	3	8	7	PK071-1	PKBa (Akt1)	T308	PK071-1	Protein-serine kinase B alpha	NP_005154	P31749								0	3924	1459	2.68951	2465	2421.54	0	3557.5	1453	2.44838	2104.5	2142.96
1178	3	3	8	8	PK071-1	PKBa (Akt1)	T308	PK071-1	Protein-serine kinase B alpha	NP_005154	P31749	6452.45	62.471	2478.99	13.5551	0.384194	-1.38009	-61.5806	0	12154.5	1483	8.19589	10671.5	10483.4	0	4218.5	1454	2.90131	2764.5	2815.02
1179	3	3	8	9	PK071-2	PKBa (Akt1)	T308	PK071-2	Protein-serine kinase B alpha	NP_005154	P31749								0	2572	1361	1.88979	1211	1189.65	0	2826	1358	2.081	1468	1494.83
1180	3	3	8	10	PK071-2	PKBa (Akt1)	T308	PK071-2	Protein-serine kinase B alpha	NP_005154	P31749	1190.63	0.0825083	1580.11	5.39713	1.32712	0.408296	32.7118	0	2594	1381	1.87835	1213	1191.61	0	2919	1283.5	2.27425	1635.5	1665.39
1181	3	3	9	1	PK072-1	PKBa (Akt1)	S473	PK072-1	Protein-serine kinase B alpha	NP_005154	P31749								0	3091	1412	2.18909	1679	1649.4	0	3058	1474	2.07463	1584	1612.95
1182	3	3	9	2	PK072-1	PKBa (Akt1)	S473	PK072-1	Protein-serine kinase B alpha	NP_005154	P31749	1574.98	4.72478	1744.31	7.53065	1.10751	0.147316	10.7507	0	2958.5	1431	2.06744	1527.5	1500.57	0	3283	1441	2.27828	1842	1875.66
1183	3	3	9	3	PK072-3	PKBa (Akt1)	S473	PK072-3	Protein-serine kinase B alpha	NP_005154	P31749								0	3106	1451.5	2.13986	1654.5	1625.33	0	3139	1449.5	2.16557	1689.5	1720.38
1184	3	3	9	4	PK072-3	PKBa (Akt1)	S473	PK072-3	Protein-serine kinase B alpha	NP_005154	P31749	1631.72	0.391331	1615.75	6.4755	0.990214	-0.0141872	-0.978562	0	3108.5	1441	2.15718	1667.5	1638.1	0	2910.5	1426.5	2.04031	1484	1511.12
1185	3	3	9	5	PK072-4	PKBa (Akt1)	S473	PK072-4	Protein-serine kinase B alpha	NP_005154	P31749								0	6994.5	1478	4.73241	5516.5	5419.24	0	4648	1412	3.29178	3236	3295.14
1186	3	3	9	6	PK072-4	PKBa (Akt1)	S473	PK072-4	Protein-serine kinase B alpha	NP_005154	P31749	5227.19	3.67412	2881.97	14.3362	0.551343	-0.858978	-44.8657	0	6590	1464.5	4.49983	5125.5	5035.13	0	3855.5	1431	2.69427	2424.5	2468.81
1187	3	3	9	7	NK130-1	PKBb (Akt2)	Pan-specific	NK130-1	Protein-serine kinase B beta	NP_001617	P31751								0	4176.5	1439	2.90236	2737.5	2689.24	0	2900	1447	2.00415	1453	1479.55
1188	3	3	9	8	NK130-1	PKBb (Akt2)	Pan-specific	NK130-1	Protein-serine kinase B beta	NP_001617	P31751	2761.69	2.62339	1567.63	5.61871	0.567637	-0.81696	-43.2363	0	4288	1403	3.05631	2885	2834.14	0	3057	1431	2.13627	1626	1655.72
1189	3	3	9	9	NK130-2	PKBb (Akt2)	Pan-specific	NK130-2	Protein-serine kinase B beta	NP_001617	P31751								0	2367	1364	1.73534	1003	985.316	0	2112.5	1375	1.53636	737.5	750.978
1190	3	3	9	10	NK130-2	PKBb (Akt2)	Pan-specific	NK130-2	Protein-serine kinase B beta	NP_001617	P31751	1081.83	8.92168	728.83	3.03877	0.673699	-0.569824	-32.6301	0	2589	1389.5	1.86326	1199.5	1178.35	0	2013	1319	1.52616	694	706.683
1191	3	3	10	1	NK130-3	PKBb (Akt2)	Pan-specific	NK130-3	Protein-serine kinase B beta	NP_001617	P31751								0	2475	1407	1.75906	1068	1049.17	0	2076	1486	1.39704	590	600.782
1192	3	3	10	2	NK130-3	PKBb (Akt2)	Pan-specific	NK130-3	Protein-serine kinase B beta	NP_001617	P31751	1176.63	10.8328	660.606	9.05588	0.561438	-0.832802	-43.8562	0	2766.5	1439	1.92252	1327.5	1304.1	0	2159.5	1452	1.48726	707.5	720.43
1193	3	3	10	3	NK130-5	PKBb (Akt2)	Pan-specific	NK130-5	Protein-serine kinase B beta	NP_001617	P31751								0	1836	1423	1.29023	413	405.719	0	2042.5	1464.5	1.39467	578	588.563
1194	3	3	10	4	NK130-5	PKBb (Akt2)	Pan-specific	NK130-5	Protein-serine kinase B beta	NP_001617	P31751	429.295	5.49199	626.494	6.05445	1.45935	0.54533	45.9354	0	1880	1419	1.32488	461	452.872	0	2106.5	1454	1.44876	652.5	664.425
1195	3	3	10	5	NK130-6	PKBb (Akt2)	Pan-specific	NK130-6	Protein-serine kinase B beta	NP_001617	P31751								0	3440.5	1419.5	2.42374	2021	1985.37	0	2456.5	1424	1.72507	1032.5	1051.37
1196	3	3	10	6	NK130-6	PKBb (Akt2)	Pan-specific	NK130-6	Protein-serine kinase B beta	NP_001617	P31751	2405.33	17.4597	968.634	8.54139	0.402703	-1.31221	-59.7297	0	4297	1421	3.02393	2876	2825.29	0	2337	1467	1.59305	870	885.899
1197	3	3	10	7	NK131-1	PKBg (Akt3)	Pan-specific	NK131-1	Protein-serine kinase B gamma	NP_005456	Q9Y243								0	2681.5	1428	1.8778	1253.5	1231.4	0	2870.5	1465	1.95939	1405.5	1431.19
1198	3	3	10	8	NK131-1	PKBg (Akt3)	Pan-specific	NK131-1	Protein-serine kinase B gamma	NP_005456	Q9Y243	1647.68	25.2646	1497.88	4.45275	0.909087	-0.13751	-9.09135	0	3523	1422	2.4775	2101	2063.96	0	2985.5	1449	2.06039	1536.5	1564.58
1199	3	3	10	9	NK131-2	PKBg (Akt3)	Pan-specific	NK131-2	Protein-serine kinase B gamma	NP_005456	Q9Y243								0	3166	1384	2.28757	1782	1750.58	0	2441	1374	1.77656	1067	1086.5
1200	3	3	10	10	NK131-2	PKBg (Akt3)	Pan-specific	NK131-2	Protein-serine kinase B gamma	NP_005456	Q9Y243	2185.03	19.8831	986.963	10.0851	0.451692	-1.14659	-54.8308	0	4039.5	1373	2.9421	2666.5	2619.49	0	2238.5	1367	1.63753	871.5	887.427
1213	3	4	1	3	NK201	PKC	Pan-specific	NK201	Protein-serine kinase C alpha	NP_002728	P17252								0	1907	1321	1.4436	586	575.668	2	1556	1185	1.31308	371	377.78
1214	3	4	1	4	NK201	PKC	Pan-specific	NK201	Protein-serine kinase C alpha	NP_002728	P17252	796.947	27.7658	432.258	12.6031	0.542392	-0.882592	-45.7608	0	2352	1315.5	1.78791	1036.5	1018.23	0	1660	1182	1.4044	478	486.736
1215	3	4	1	5	NK132	PKCa	Pan-specific	NK132	Protein-serine kinase C alpha	NP_002728	P17252								0	2636	1270	2.07559	1366	1341.92	0	2645	1167	2.2665	1478	1505.01
1216	3	4	1	6	NK132	PKCa	Pan-specific	NK132	Protein-serine kinase C alpha	NP_002728	P17252	1345.85	0.291971	1365	10.2574	1.01423	0.0203854	1.42304	0	2615	1241	2.10717	1374	1349.78	0	2385	1182	2.01777	1203	1224.98
1217	3	4	1	7	PK073	PKCa	S657	PK073	Protein-serine kinase C alpha	NP_002728	P17252								1	5414	1182.5	4.57844	4231.5	4156.9	0	2560.5	1183.5	2.1635	1377	1402.16
1218	3	4	1	8	PK073	PKCa	S657	PK073	Protein-serine kinase C alpha	NP_002728	P17252	3427	21.2986	1052.13	33.2688	0.307013	-1.70363	-69.2987	0	3892.5	1147	3.39364	2745.5	2697.09	0	1838.5	1149	1.60009	689.5	702.101
1219	3	4	1	9	PK074	PKCa/b2	T638/T641	PK074	Protein-serine kinase C alpha/beta 2	NP_002728	P17252								0	2037.5	1114	1.82899	923.5	907.218	0	2133	1168	1.8262	965	982.635
1220	3	4	1	10	PK074	PKCa/b2	T638/T641	PK074	Protein-serine kinase C alpha/beta 2	NP_002728	P17252	781.229	16.127	1019.8	3.64453	1.30538	0.384472	30.5382	0	1748	1081	1.61702	667	655.24	0	2163	1125	1.92267	1038	1056.97
1221	3	4	2	1	NK133-1	PKCb1	Pan-specific	NK133-1	Protein-serine kinase C beta 1	NP_002729	P05771								0	3274	1348.5	2.42788	1925.5	1891.55	0	2140	1187.5	1.80211	952.5	969.907
1222	3	4	2	2	NK133-1	PKCb1	Pan-specific	NK133-1	Protein-serine kinase C beta 1	NP_002729	P05771	2637.42	28.2801	1451.81	33.1931	0.550465	-0.861277	-44.9535	0	4799	1355	3.5417	3444	3383.28	0	3091	1192	2.59312	1899	1933.7
1223	3	4	2	3	NK133-2	PKCb1	Pan-specific	NK133-2	Protein-serine kinase C beta 1	NP_002729	P05771								0	3981	1352.5	2.94344	2628.5	2582.16	0	3105.5	1199	2.59008	1906.5	1941.34
1224	3	4	2	4	NK133-2	PKCb1	Pan-specific	NK133-2	Protein-serine kinase C beta 1	NP_002729	P05771	2379.05	8.53721	1749.91	10.9398	0.735547	-0.44311	-26.4453	0	3527	1312	2.68826	2215	2175.95	0	2711.5	1181	2.29594	1530.5	1558.47
1225	3	4	2	5	PK075-1	PKCb1/2	T500	PK075-1	Protein-serine kinase C beta 1/2	NP_997700	P05771								0	3137.5	1316.5	2.38321	1821	1788.89	0	3017	1178	2.56112	1839	1872.61
1226	3	4	2	6	PK075-1	PKCb1/2	T500	PK075-1	Protein-serine kinase C beta 1/2	NP_997700	P05771	1804.61	0.870985	1663.86	12.5459	0.922005	-0.117154	-7.79951	0	3107	1254	2.47767	1853	1820.33	0	2602	1173	2.21824	1429	1455.12
1227	3	4	2	7	PK075-2	PKCb1/2	T500	PK075-2	Protein-serine kinase C beta 1/2	NP_997700	P05771								1	7341	1235	5.94413	6106	5998.35	0	2893	1189	2.43314	1704	1735.14
1228	3	4	2	8	PK075-2	PKCb1/2	T500	PK075-2	Protein-serine kinase C beta 1/2	NP_997700	P05771	3903.69	53.6584	1666.41	4.12466	0.42688	-1.2281	-57.312	0	3018	1176.5	2.56524	1841.5	1809.03	0	2749	1180	2.32966	1569	1597.67
1229	3	4	2	9	NK134	PKCb2	Pan-specific	NK134	Protein-serine kinase C beta 2	AAA60095	P05771-2								0	2945.5	1128	2.61126	1817.5	1785.46	0	2268	1146	1.97906	1122	1142.5
1230	3	4	2	10	NK134	PKCb2	Pan-specific	NK134	Protein-serine kinase C beta 2	AAA60095	P05771-2	1759.91	1.4513	895.828	27.5362	0.509018	-0.974212	-49.0982	0	2830	1064.5	2.65853	1765.5	1734.37	0	1749	1111.5	1.57355	637.5	649.15
1231	3	4	3	1	PK076-2	PKCb2	T641	PK076-2	Protein-serine kinase C beta 2	NP_002729	P05771								0	2781	1381	2.01376	1400	1375.32	0	2433	1232.5	1.97404	1200.5	1222.44
1232	3	4	3	2	PK076-2	PKCb2	T641	PK076-2	Protein-serine kinase C beta 2	NP_002729	P05771	1312.45	4.79042	1299.57	5.93536	0.990193	-0.014219	-0.980746	0	2643	1371	1.92779	1272	1249.57	0	2551	1199	2.12761	1352	1376.71
1233	3	4	3	3	PK076-3	PKCb2	T641	PK076-3	Protein-serine kinase C beta 2	AAA60095	P05771-2								0	2758	1340.5	2.05744	1417.5	1392.51	0	2708	1222	2.21604	1486	1513.16
1234	3	4	3	4	PK076-3	PKCb2	T641	PK076-3	Protein-serine kinase C beta 2	AAA60095	P05771-2	1342.65	3.71319	1492.54	1.38155	1.11163	0.15268	11.1632	0	2632	1316	2	1316	1292.8	0	2645.5	1200	2.20458	1445.5	1471.92
1235	3	4	3	5	NK135	PKCd	Pan-specific	NK135	Protein-serine kinase C delta	NP_006245	Q05655								0	2362	1274	1.854	1088	1068.82	0	2305	1168	1.97346	1137	1157.78
1236	3	4	3	6	NK135	PKCd	Pan-specific	NK135	Protein-serine kinase C delta	NP_006245	Q05655	1903.34	43.8452	1306.7	11.3968	0.686531	-0.542604	-31.3469	0	4036	1249	3.23139	2787	2737.86	0	2581.5	1152	2.24089	1429.5	1455.62
1237	3	4	3	7	PK077-1	PKCd	Y313	PK077-1	Protein-serine kinase C delta	NP_006245	Q05655								1	3855.5	1259	3.06235	2596.5	2550.72	0	3452	1195	2.8887	2257	2298.25
1238	3	4	3	8	PK077-1	PKCd	Y313	PK077-1	Protein-serine kinase C delta	NP_006245	Q05655	2592.96	1.6291	2312.5	0.616469	0.891838	-0.165147	-10.8162	0	3891.5	1209	3.21878	2682.5	2635.21	0	3468	1183	2.93153	2285	2326.76
1239	3	4	3	9	PK077-2	PKCd	Y313	PK077-2	Protein-serine kinase C delta	NP_006245	Q05655								0	3785	1147	3.29991	2638	2591.49	0	3554	1198.5	2.96537	2355.5	2398.55
1240	3	4	3	10	PK077-2	PKCd	Y313	PK077-2	Protein-serine kinase C delta	NP_006245	Q05655	2536.97	2.14908	2416.62	0.74792	0.952563	-0.0701142	-4.74374	0	3650	1123	3.25022	2527	2482.45	0	3535	1144	3.09003	2391	2434.7
1241	3	4	4	1	PK078	PKCd	T507	PK078	Protein-serine kinase C delta	NP_006245	Q05655								0	2560	1400.5	1.82792	1159.5	1139.06	0	1825	1197	1.52464	628	639.477
1242	3	4	4	2	PK078	PKCd	T507	PK078	Protein-serine kinase C delta	NP_006245	Q05655	1457.59	21.8534	688.609	7.13494	0.472429	-1.08183	-52.7571	0	3163	1355	2.33432	1808	1776.12	0	1933.5	1209	1.59926	724.5	737.74
1243	3	4	4	3	PK079	PKCd	S645	PK079	Protein-serine kinase C delta	NP_006245	Q05655								0	4694	1362	3.4464	3332	3273.25	0	3435	1239.5	2.77128	2195.5	2235.62
1244	3	4	4	4	PK079	PKCd	S645	PK079	Protein-serine kinase C delta	NP_006245	Q05655	3104.53	5.4347	2460.66	9.14546	0.792603	-0.33533	-20.7397	0	4331	1342.5	3.22607	2988.5	2935.81	0	3848.5	1211	3.17795	2637.5	2685.7
1245	3	4	4	5	PK080	PKCd	S664	PK080	Protein-serine kinase C delta	NP_006245	Q05655								0	3690	1335	2.76404	2355	2313.48	0	3086	1185	2.60422	1901	1935.74
1246	3	4	4	6	PK080	PKCd	S664	PK080	Protein-serine kinase C delta	NP_006245	Q05655	2312.5	0.0424809	2022.29	4.27996	0.874507	-0.193459	-12.5493	0	3674	1321	2.78123	2353	2311.51	0	3257	1186	2.74621	2071	2108.85
1247	3	4	4	7	NK136	PKCe	Pan-specific	NK136	Protein-serine kinase C epsilon	NP_005391	Q02156								0	2229	1309.5	1.70218	919.5	903.289	0	2339.5	1216.5	1.92314	1123	1143.52
1248	3	4	4	8	NK136	PKCe	Pan-specific	NK136	Protein-serine kinase C epsilon	NP_005391	Q02156	923.427	2.18085	885.39	29.1547	0.958809	-0.0606847	-4.1191	0	2154	1193.5	1.80478	960.5	943.566	0	1794	1178	1.52292	616	627.257
1249	3	4	4	9	PK081-1	PKCe	S729	PK081-1	Protein-serine kinase C epsilon	NP_005391	Q02156								0	2447	1164	2.10223	1283	1260.38	0	1985	1145	1.73362	840	855.351
1250	3	4	4	10	PK081-1	PKCe	S729	PK081-1	Protein-serine kinase C epsilon	NP_005391	Q02156	1422.96	11.4256	805.71	6.16114	0.56622	-0.820564	-43.378	0	2748	1134	2.42328	1614	1585.54	0	1851	1108.5	1.66982	742.5	756.069
1251	3	4	5	1	NK137	PKCg	Pan-specific	NK137	Protein-serine kinase C gamma	NP_002730	P05129								0	1907	1385	1.3769	522	512.797	0	2028	1233	1.64477	795	809.529
1252	3	4	5	2	NK137	PKCg	Pan-specific	NK137	Protein-serine kinase C gamma	NP_002730	P05129	530.479	3.33333	642.532	25.9905	1.21123	0.276471	21.1228	0	1900.5	1342.5	1.41564	558	548.162	3	1676	1209	1.38627	467	475.534
1253	3	4	5	3	PK082-1	PKCg	T514	PK082-1	Protein-serine kinase C gamma	NP_002730	P05129								3	7415.5	1369	5.41673	6046.5	5939.9	0	3965	1234	3.21313	2731	2780.91
1254	3	4	5	4	PK082-1	PKCg	T514	PK082-1	Protein-serine kinase C gamma	NP_002730	P05129	5747.35	3.35014	3223.35	13.7261	0.560841	-0.834336	-43.9159	0	7018	1363.5	5.14705	5654.5	5554.81	0	4813	1213	3.96785	3600	3665.79
1255	3	4	5	5	PK082-2	PKCg	T514	PK082-2	Protein-serine kinase C gamma	NP_002730	P05129								3	6856	1346	5.09361	5510	5412.85	0	4787.5	1195	4.00628	3592.5	3658.15
1256	3	4	5	6	PK082-2	PKCg	T514	PK082-2	Protein-serine kinase C gamma	NP_002730	P05129	5362.26	0.943483	3444.57	6.20058	0.642373	-0.638518	-35.7627	3	6717.5	1310.5	5.12591	5407	5311.67	0	4380	1207	3.62883	3173	3230.99
1257	3	4	5	7	PK083	PKCg	T655	PK083	Protein-serine kinase C gamma	NP_002730	P05129								0	5478.5	1293	4.23705	4185.5	4111.71	0	6094	1198	5.08681	4896	4985.47
1258	3	4	5	8	PK083	PKCg	T655	PK083	Protein-serine kinase C gamma	NP_002730	P05129	3809.38	7.9363	3883.19	28.386	1.01938	0.0276859	1.93758	0	4821	1251	3.85372	3570	3507.06	0	3887	1156	3.36246	2731	2780.91
1259	3	4	5	9	PK084	PKCg	T674	PK084	Protein-serine kinase C gamma	NP_002730.1	P05129								0	3097	1188	2.6069	1909	1875.34	0	4901	1180.5	4.15163	3720.5	3788.49
1260	3	4	5	10	PK084	PKCg	T674	PK084	Protein-serine kinase C gamma	NP_002730.1	P05129	2264.61	17.189	3631.68	4.31796	1.60367	0.681376	60.3668	0	3863.5	1162	3.32487	2701.5	2653.87	0	4499.5	1087	4.13937	3412.5	3474.86
1261	3	4	6	1	PK086	PKCh	S674	PK086	Protein-serine kinase C eta	NP_006246	P24723								0	4013.5	1373	2.92316	2640.5	2593.95	0	2192.5	1248	1.75681	944.5	961.761
1262	3	4	6	2	PK086	PKCh	S674	PK086	Protein-serine kinase C eta	NP_006246	P24723	2462.06	5.35661	875.462	9.85752	0.355581	-1.49175	-64.4419	0	3724	1352	2.75444	2372	2330.18	0	2030	1255	1.61753	775	789.163
1263	3	4	6	3	NK138	PKCl/i	Pan-specific	NK138	Protein-serine kinase C lambda/iota	NP_002731	P41743								0	2096.5	1320	1.58826	776.5	762.81	0	1828	1226.5	1.49042	601.5	612.492
1264	3	4	6	4	NK138	PKCl/i	Pan-specific	NK138	Protein-serine kinase C lambda/iota	NP_002731	P41743	731.128	4.33322	682.499	10.2574	0.933487	-0.099298	-6.65129	0	2019	1307	1.54476	712	699.447	0	1958	1219	1.60623	739	752.505
1265	3	4	6	5	PK087	PKCl/i	T555	PK087	Protein-serine kinase C lambda/iota	NP_002731	P41743								0	2603	1285	2.02568	1318	1294.76	0	2567	1234	2.08023	1333	1357.36
1266	3	4	6	6	PK087	PKCl/i	T555	PK087	Protein-serine kinase C lambda/iota	NP_002731	P41743	1177.86	9.92494	1382.31	1.80479	1.17358	0.230911	17.3575	0	2359	1279	1.84441	1080	1060.96	0	2607	1225	2.12816	1382	1407.26
1267	3	4	6	7	NK142	PKCm (PKD)	Pan-specific	NK142	Protein-serine kinase C mu (Protein kinase D)	NP_002733	Q15139								0	3814	1240	3.07581	2574	2528.62	0	2853	1165	2.44893	1688	1718.85
1268	3	4	6	8	NK142	PKCm (PKD)	Pan-specific	NK142	Protein-serine kinase C mu (Protein kinase D)	NP_002733	Q15139	2517.32	0.44878	2378.95	27.7475	0.94503	-0.0815673	-5.49696	0	3741	1190	3.1437	2551	2506.02	3	4162.5	1178	3.53353	2984.5	3039.04
1269	3	4	6	9	PK092	PKCm (PKD)	S738+S742	PK092	Protein-serine kinase C mu (Protein kinase D)	NP_002733	Q15139								0	2146.5	1140	1.88289	1006.5	988.755	0	2488.5	1155	2.15455	1333.5	1357.87
1270	3	4	6	10	PK092	PKCm (PKD)	S738+S742	PK092	Protein-serine kinase C mu (Protein kinase D)	NP_002733	Q15139	1101.24	10.2141	1174.58	15.6047	1.0666	0.0930218	6.66019	0	2391.5	1156	2.06877	1235.5	1213.72	0	2053.5	1080	1.90139	973.5	991.291
1271	3	4	7	1	PK093-1	PKCm (PKD)	S910	PK093-1	Protein-serine kinase C mu (Protein kinase D)	NP_002733	Q15139								0	3435	1353	2.5388	2082	2045.29	0	3296.5	1330	2.47857	1966.5	2002.44
1272	3	4	7	2	PK093-1	PKCm (PKD)	S910	PK093-1	Protein-serine kinase C mu (Protein kinase D)	NP_002733	Q15139	2059.05	0.667939	1944.65	2.97159	0.944443	-0.0824649	-5.55573	0	3428	1318	2.60091	2110	2072.8	0	3147	1294	2.43199	1853	1886.86
1273	3	4	7	3	PK093-2	PKCm (PKD)	S910	PK093-2	Protein-serine kinase C mu (Protein kinase D)	NP_002733	Q15139								0	2775	1333.5	2.08099	1441.5	1416.09	0	1936	1258.5	1.53834	677.5	689.881
1274	3	4	7	4	PK093-2	PKCm (PKD)	S910	PK093-2	Protein-serine kinase C mu (Protein kinase D)	NP_002733	Q15139	1180.07	20	642.786	7.32673	0.544701	-0.876463	-45.5299	0	2260	1299	1.7398	961	944.057	0	1838	1253	1.46688	585	595.691
1275	3	4	7	5	NK139	PKC-nu (PKN3)	Pan-specific	NK139	Protein-serine kinase C nu	NP_005804	O94806								3	5777	1305	4.42682	4472	4393.16	0	4588.5	1239	3.70339	3349.5	3410.71
1276	3	4	7	6	NK139	PKC-nu (PKN3)	Pan-specific	NK139	Protein-serine kinase C nu	NP_005804	O94806	3752.65	17.0681	2364.18	44.2662	0.630003	-0.66657	-36.9997	0	4478	1310	3.41832	3168	3112.15	0	2503	1209	2.07031	1294	1317.65
1277	3	4	7	7	NK140	PKCq	Pan-specific	NK140	Protein-serine kinase C theta	NP_006248	Q04759								0	2339.5	1241	1.88517	1098.5	1079.13	0	2253	1204	1.87126	1049	1068.17
1278	3	4	7	8	NK140	PKCq	Pan-specific	NK140	Protein-serine kinase C theta	NP_006248	Q04759	1065.13	1.31427	1200.8	11.0452	1.12737	0.172962	12.7371	0	2274	1204	1.8887	1070	1051.14	0	2507	1197.5	2.09353	1309.5	1333.43
1279	3	4	7	9	PK088	PKCq	T538	PK088	Protein-serine kinase C theta	NP_006248	Q04759								0	2205	1135	1.94273	1070	1051.14	0	2530	1169	2.16424	1361	1385.87
1280	3	4	7	10	PK088	PKCq	T538	PK088	Protein-serine kinase C theta	NP_006248	Q04759	1025.84	2.46588	1161.34	19.3336	1.13209	0.178989	13.2091	0	2209.5	1191	1.85516	1018.5	1000.54	0	1980	1060	1.86792	920	936.813
1281	3	4	8	1	NK141	PKCz	Pan-specific	NK141	Protein-serine kinase C zeta	NP_002735	Q05513								0	2755	1336	2.06213	1419	1393.98	0	2493.5	1295.5	1.92474	1198	1219.89
1282	3	4	8	2	NK141	PKCz	Pan-specific	NK141	Protein-serine kinase C zeta	NP_002735	Q05513	1288.38	8.19672	1190.87	2.43694	0.92432	-0.113536	-7.56801	0	2528	1324	1.90937	1204	1182.77	0	2430	1289	1.88518	1141	1161.85
1283	3	4	8	3	PK091	PKCz/l	T410/T403	PK091	Protein-serine kinase C zeta/lambda	NP_002735	Q05513								0	2547	1308	1.94725	1239	1217.16	0	2751	1282	2.14587	1469	1495.85
1284	3	4	8	4	PK091	PKCz/l	T410/T403	PK091	Protein-serine kinase C zeta/lambda	NP_002735	Q05513	1238.28	1.70567	1435.77	4.1844	1.15949	0.213489	15.9489	0	2612	1330	1.96391	1282	1259.4	0	2600.5	1249.5	2.08123	1351	1375.69
1285	3	4	8	5	NK143	PKG1	Pan-specific	NK143	Protein-serine kinase G1 (cGMP-dependent protein kinase)	NP_006249	Q13976								0	3490	1296.5	2.69186	2193.5	2154.83	0	2448.5	1230	1.99065	1218.5	1240.77
1286	3	4	8	6	NK143	PKG1	Pan-specific	NK143	Protein-serine kinase G1 (cGMP-dependent protein kinase)	NP_006249	Q13976	2293.1	6.02977	1161.6	6.81569	0.506563	-0.981186	-49.3437	0	3740	1265	2.95652	2475	2431.36	0	2279	1216	1.87418	1063	1082.43
1287	3	4	8	7	NK202	PKG1a	Pan-specific	NK202	cGMP-dependent protein kinase 1, alpha isozyme	NP_006249	Q13976								0	2167	1220	1.77623	947	930.304	0	2493	1204	2.0706	1289	1312.56
1288	3	4	8	8	NK202	PKG1a	Pan-specific	NK202	cGMP-dependent protein kinase 1, alpha isozyme	NP_006249	Q13976	1067.84	12.8795	1254.51	4.62662	1.17482	0.23244	17.4821	0	2433	1206	2.01741	1227	1205.37	0	2349	1174	2.00085	1175	1196.47
1289	3	4	8	9	NK203	PKG1b	Pan-specific	NK203	cGMP-dependent protein kinase 1, beta isozyme	NP_006249.1	P14619								0	2234.5	1141	1.95837	1093.5	1074.22	0	2098	1137	1.84521	961	978.562
1290	3	4	8	10	NK203	PKG1b	Pan-specific	NK203	cGMP-dependent protein kinase 1, beta isozyme	NP_006249.1	P14619	1030.26	4.26698	1143.01	14.3875	1.10944	0.149835	10.9442	0	2180	1176	1.85374	1004	986.299	0	2363	1079	2.18999	1284	1307.47
1291	3	4	9	1	NN115	PKM2	Pan-specific	NN115	Pyruvate kinase, isozymes M1/M2	NP_872270	P14618								3	5334	1353	3.94235	3981	3910.81	0	3901.5	1339	2.91374	2562.5	2609.33
1292	3	4	9	2	NN115	PKM2	Pan-specific	NN115	Pyruvate kinase, isozymes M1/M2	NP_872270	P14618	3876.67	0.880583	2191.33	19.0753	0.56526	-0.823014	-43.474	3	5233.5	1322	3.95877	3911.5	3842.54	0	3048	1306.5	2.33295	1741.5	1773.33
1293	3	4	9	3	NK144-1	PKR1	Pan-specific	NK144-1	Double stranded RNA dependent protein-serine kinase	NP_002750	P19525								0	4545	1304	3.48543	3241	3183.86	0	3067	1332	2.30255	1735	1766.71
1294	3	4	9	4	NK144-1	PKR1	Pan-specific	NK144-1	Double stranded RNA dependent protein-serine kinase	NP_002750	P19525	3069.41	3.7286	1893.48	6.69535	0.616888	-0.696921	-38.3112	0	4305	1297	3.3192	3008	2954.97	0	3298	1314	2.50989	1984	2020.26
1295	3	4	9	5	PK094-2	PKR1	T451	PK094-2	Double-stranded RNA-dependent protein-serine kinase	NP_002750	P19525								0	2505	1287	1.94639	1218	1196.53	0	2969	1332	2.22898	1637	1666.92
1296	3	4	9	6	PK094-2	PKR1	T451	PK094-2	Double-stranded RNA-dependent protein-serine kinase	NP_002750	P19525	1167.3	2.50368	1811.77	7.99494	1.5521	0.634221	55.2099	0	2413.5	1255	1.92311	1158.5	1138.07	0	3210	1288.5	2.49127	1921.5	1956.62
1297	3	4	9	7	PK132	PKR1	T446	PK132	Double-stranded RNA-dependent protein-serine kinase	NP_002750	P19525								0	2375	1222	1.94354	1153	1132.67	3	1647.5	1213	1.3582	434.5	442.441
1298	3	4	9	8	PK132	PKR1	T446	PK132	Double-stranded RNA-dependent protein-serine kinase	NP_002750	P19525	1304.59	13.1777	437.604	1.10529	0.335435	-1.5759	-66.4565	0	2694	1191	2.26196	1503	1476.5	0	1642	1217	1.34922	425	432.767
1299	3	4	9	9	NN144	PLCg1	Y783	NN144	1-phosphatidylinositol-4,5-bisphosphate phosphodiesterase gamma-1	NP_877963.1	P19174								0	2152	1127	1.90949	1025	1006.93	0	1481	1131	1.30946	350	356.396
1300	3	4	9	10	NN144	PLCg1	Y783	NN144	1-phosphatidylinositol-4,5-bisphosphate phosphodiesterase gamma-1	NP_877963.1	P19174	902.306	11.595	533.576	33.2061	0.591347	-0.757923	-40.8653	0	1962	1150	1.70609	812	797.684	0	1774	1076	1.6487	698	710.756
1301	3	4	10	1	NN143	PLCg2	Y753	NN143	1-phosphatidylinositol-4,5-bisphosphate phosphodiesterase gamma-2	NP_002652.2	P16885								0	2147	1293	1.66048	854	838.943	2	1491	1335.5	1.11644	155.5	158.342
1302	3	4	10	2	NN143	PLCg2	Y753	NN143	1-phosphatidylinositol-4,5-bisphosphate phosphodiesterase gamma-2	NP_002652.2	P16885	965.423	13.101	224.784	29.5583	0.232835	-2.10262	-76.7165	0	2411.5	1300	1.855	1111.5	1091.9	2	1618	1332	1.21471	286	291.227
1303	3	4	10	3	NK145	Plk1	Pan-specific	NK145	Polo-like protein-serine kinase 1	NP_005021	P53350								0	6483	1315	4.93004	5168	5076.88	0	2565.5	1361	1.88501	1204.5	1226.51
1304	3	4	10	4	NK145	Plk1	Pan-specific	NK145	Polo-like protein-serine kinase 1	NP_005021	P53350	3953.55	28.4135	3484.03	64.7961	0.881242	-0.182391	-11.8758	0	4173	1292	3.22988	2881	2830.21	3	6991.5	1353	5.16741	5638.5	5741.54
1305	3	4	10	5	PK117	Plk1	T210	PK117	Polo-like protein-serine kinase 1	NP_005021	P53350								0	3219	1298	2.47997	1921	1887.13	0	2037	1267	1.60773	770	784.072
1306	3	4	10	6	PK117	Plk1	T210	PK117	Polo-like protein-serine kinase 1	NP_005021	P53350	1668.31	13.1164	883.354	11.2392	0.529491	-0.917323	-47.0509	0	2728	1252.5	2.17804	1475.5	1449.49	0	2199	1234	1.78201	965	982.635
1307	3	4	10	7	NK146	Plk2	Pan-specific	NK146	Polo-like protein kinase 2 (serum -inducible kinase (SNK))	NP_006613	Q9NYY3								0	1869	1172	1.59471	697	684.711	0	1951.5	1261	1.54758	690.5	703.119
1308	3	4	10	8	NK146	Plk2	Pan-specific	NK146	Polo-like protein kinase 2 (serum -inducible kinase (SNK))	NP_006613	Q9NYY3	910.656	24.8112	725.776	3.12171	0.796981	-0.327383	-20.3019	0	2288	1131	2.02299	1157	1136.6	0	1961	1226	1.59951	735	748.432
1309	3	4	10	9	NK147	Plk3	Pan-specific	NK147	Polo-like protein kinase 3 (cytokine- inducible kinase (CNK))	NP_004064	Q9H4B4								0	3977	1171	3.39624	2806	2756.53	0	1820	1131	1.6092	689	701.592
1310	3	4	10	10	NK147	Plk3	Pan-specific	NK147	Polo-like protein kinase 3 (cytokine- inducible kinase (CNK))	NP_004064	Q9H4B4	2873.68	4.07657	625.985	12.0781	0.217834	-2.1987	-78.2166	0	4194.5	1150	3.64739	3044.5	2990.82	0	1652	1111.5	1.48628	540.5	550.378
1311	3	4	11	1	NP009-1	PP1/Ca	Pan-specific	NP009-1	Protein-serine phosphatase 1 - catalytic subunit - alpha isoform	NP_002699	P62136								0	4181.5	1299.5	3.21778	2882	2831.19	0	2554	1362	1.87518	1192	1213.78
1312	3	4	11	2	NP009-1	PP1/Ca	Pan-specific	NP009-1	Protein-serine phosphatase 1 - catalytic subunit - alpha isoform	NP_002699	P62136	3064.75	7.6208	998.419	21.5706	0.325775	-1.61805	-67.4225	0	4661.5	1304	3.57477	3357.5	3298.3	0	2105	1336	1.5756	769	783.054
1313	3	4	11	3	NP009-2	PP1/Ca	Pan-specific	NP009-2	Protein-serine phosphatase 1 - catalytic subunit - alpha isoform	NP_002699	P62136								0	3690	1304.5	2.82867	2385.5	2343.44	0	3479	1314	2.64764	2165	2204.57
1314	3	4	11	4	NP009-2	PP1/Ca	Pan-specific	NP009-2	Protein-serine phosphatase 1 - catalytic subunit - alpha isoform	NP_002699	P62136	2027.36	15.5906	1643.5	34.1388	0.810656	-0.302838	-18.9344	0	3034	1292	2.3483	1742	1711.29	0	2356	1293	1.82212	1063	1082.43
1315	3	4	11	5	PP001	PP1/Ca	T320	PP001	Protein-serine phosphatase 1 - catalytic subunit - alpha isoform	NP_002699	P62136								0	2411	1302	1.85177	1109	1089.45	0	2447	1287.5	1.90058	1159.5	1180.69
1316	3	4	11	6	PP001	PP1/Ca	T320	PP001	Protein-serine phosphatase 1 - catalytic subunit - alpha isoform	NP_002699	P62136	1211.26	10.0568	1118.32	5.57705	0.92327	-0.115176	-7.67305	0	2632	1275	2.06431	1357	1333.08	0	2280	1243	1.83427	1037	1055.95
1317	3	4	11	7	NP010-1	PP1/Cb	Pan-specific	NP010-1	Protein-serine phosphatase 1 - catalytic subunit - beta isoform	NP_002700	P62140								0	2787.5	1201	2.32098	1586.5	1558.53	0	2540	1252	2.02875	1288	1311.54
1318	3	4	11	8	NP010-1	PP1/Cb	Pan-specific	NP010-1	Protein-serine phosphatase 1 - catalytic subunit - beta isoform	NP_002700	P62140	1446.54	7.74194	1385.87	5.3637	0.958061	-0.0618105	-4.1939	0	2498.5	1140	2.19167	1358.5	1334.55	0	2639	1205	2.19004	1434	1460.21
1319	3	4	11	9	NP010-2	PP1/Cb	Pan-specific	NP010-2	Protein-serine phosphatase 1 - catalytic subunit - beta isoform	NP_002700	P62140								0	2489	1167	2.13282	1322	1298.69	0	2107	1137	1.85312	970	987.727
1320	3	4	11	10	NP010-2	PP1/Cb	Pan-specific	NP010-2	Protein-serine phosphatase 1 - catalytic subunit - beta isoform	NP_002700	P62140	1265.05	2.65968	981.617	0.622407	0.775954	-0.365957	-22.4046	0	2382.5	1129	2.11027	1253.5	1231.4	0	2068	1110	1.86306	958	975.508
1323	4	1	1	3	NP011	PP1/Cg	Pan-specific	NP011	Protein-serine phosphatase 1 - catalytic subunit - gamma isoform	NP_002701	P36873								0	3563	1182	3.01438	2381	2339.02	0	4466.5	1246	3.58467	3220.5	3279.36
1324	4	1	1	4	NP011	PP1/Cg	Pan-specific	NP011	Protein-serine phosphatase 1 - catalytic subunit - gamma isoform	NP_002701	P36873	2149.42	8.82084	3359.54	2.38691	1.563	0.644315	56.2997	0	3208	1213	2.64468	1995	1959.83	0	4574	1196	3.82441	3378	3439.73
1325	4	1	1	5	NP033	PP2A B' (B56)	Pan-specific	NP033	Protein-serine phosphatase 2A - B regulatory subunit - B56 alpha isofrom	NP_006234.1	Q15172								0	2950	1308.5	2.25449	1641.5	1612.56	0	4793	1280.5	3.74307	3512.5	3576.69
1326	4	1	1	6	NP033	PP2A B' (B56)	Pan-specific	NP033	Protein-serine phosphatase 2A - B regulatory subunit - B56 alpha isofrom	NP_006234.1	Q15172	1617.72	0.31881	4060.12	11.9067	2.50978	1.32756	150.978	0	3005	1353	2.22099	1652	1622.87	0	5801	1339	4.33234	4462	4543.54
1327	4	1	1	7	NP012-1	PP2A/Aa/b	Pan-specific	NP012-1	Protein-serine phosphatase 2A - A regulatory subunit - alpha and beta isoforms	NP_002707	P30153								0	3876.5	1340	2.89291	2536.5	2491.78	0	4423.5	1297.5	3.40925	3126	3183.13
1328	4	1	1	8	NP012-1	PP2A/Aa/b	Pan-specific	NP012-1	Protein-serine phosphatase 2A - A regulatory subunit - alpha and beta isoforms	NP_002707	P30153	2208.12	12.8462	3283.17	3.04722	1.48686	0.572272	48.6863	0	3327	1368	2.43202	1959	1924.46	0	4630	1307.5	3.54111	3322.5	3383.22
1329	4	1	1	9	NP012-2	PP2A/Aa/b	Pan-specific	NP012-2	Protein-serine phosphatase 2A - A regulatory subunit - alpha and beta isoforms	NP_002707	P30153								0	4047	1370	2.95401	2677	2629.8	0	6641	1337.5	4.96523	5303.5	5400.42
1330	4	1	1	10	NP012-2	PP2A/Aa/b	Pan-specific	NP012-2	Protein-serine phosphatase 2A - A regulatory subunit - alpha and beta isoforms	NP_002707	P30153	2575.04	2.12685	5918.72	8.75699	2.2985	1.20069	129.85	0	3940	1374.5	2.8665	2565.5	2520.27	3	7661.5	1340	5.71754	6321.5	6437.03
1331	4	1	2	1	NP035	PP2A/Bb	Pan-specific	NP035	Protein-serine phosphatase 2A - B regulatory subunit - beta isoform	NP_001120853.1	Q00005								0	5491	1336	4.11003	4155	4081.74	0	4813	1225	3.92898	3588	3653.57
1332	4	1	2	2	NP035	PP2A/Bb	Pan-specific	NP035	Protein-serine phosphatase 2A - B regulatory subunit - beta isoform	NP_001120853.1	Q00005	3265.89	24.9812	3766.35	2.99425	1.15324	0.20569	15.3238	0	3741	1247	3	2494	2450.03	0	5045.5	1236	4.08212	3809.5	3879.12
1333	4	1	2	3	NP032	PP2A/Bg2	Pan-specific	NP032	Protein-serine phosphatase 2A - B regulatory subunit - gamma isoform	NP_065149.2	Q9Y2T4								0	3088.5	1191	2.5932	1897.5	1864.05	0	3815.5	1246	3.0622	2569.5	2616.46
1334	4	1	2	4	NP032	PP2A/Bg2	Pan-specific	NP032	Protein-serine phosphatase 2A - B regulatory subunit - gamma isoform	NP_065149.2	Q9Y2T4	2454.2	24.0468	4977.84	47.4379	2.02829	1.02026	102.829	0	4306	1207	3.56752	3099	3044.36	3	8458.5	1251	6.76139	7207.5	7339.22
1335	4	1	2	5	NP013-NP014	PP2A/Ca	Pan-specific	NP013-NP014	Protein-serine phosphatase 2A - catalytic subunit alpha isoform	NP_002706	P67775								0	2255	1281	1.76034	974	956.828	0	3369.5	1317	2.55847	2052.5	2090.01
1336	4	1	2	6	NP013-NP014	PP2A/Ca	Pan-specific	NP013-NP014	Protein-serine phosphatase 2A - catalytic subunit alpha isoform	NP_002706	P67775	997.35	4.06304	2175.04	3.90918	2.18081	1.12487	118.081	0	2369.5	1313	1.80465	1056.5	1037.87	0	3528.5	1309	2.69557	2219.5	2260.06
1337	4	1	2	7	NP015	PP2B/Aa	Pan-specific	NP015	Protein-serine phosphatase 2B - catalytic subunit - alpha isoform	NP_000935	Q08209								0	3588.5	1349	2.66012	2239.5	2200.02	0	5122.5	1325	3.86604	3797.5	3866.9
1338	4	1	2	8	NP015	PP2B/Aa	Pan-specific	NP015	Protein-serine phosphatase 2B - catalytic subunit - alpha isoform	NP_000935	Q08209	2100.31	4.74743	4875.5	20.6871	2.32133	1.21495	132.133	0	3396	1359.5	2.49798	2036.5	2000.6	3	7120.5	1342	5.30589	5778.5	5884.1
1339	4	1	2	9	NP016-NP031	PP2Ca	Pan-specific	NP016-NP031	Protein-serine phosphatase 2C - catalytic subunit - alpha isoform	NP_066283	P35813								0	4880.5	1389	3.51368	3491.5	3429.94	0	5814.5	1369	4.24726	4445.5	4526.74
1340	4	1	2	10	NP016-NP031	PP2Ca	Pan-specific	NP016-NP031	Protein-serine phosphatase 2C - catalytic subunit - alpha isoform	NP_066283	P35813	3300.52	3.92142	4353.89	3.97006	1.31915	0.399614	31.9155	0	4581	1353	3.38581	3228	3171.09	0	5454	1348	4.04599	4106	4181.04
1341	4	1	3	1	NP018	PP2Cd	Pan-specific	NP018	Protein-serine phosphatase 2C - catalytic subunit - delta isoform	NP_110395	O15297								0	2233	1315.5	1.69745	917.5	901.324	0	3345	1247	2.68244	2098	2136.34
1342	4	1	3	2	NP018	PP2Cd	Pan-specific	NP018	Protein-serine phosphatase 2C - catalytic subunit - delta isoform	NP_110395	O15297	857.363	5.12747	2269.74	5.87707	2.64735	1.40455	164.735	0	2065	1237	1.66936	828	813.402	0	3631	1271	2.85681	2360	2403.13
1343	4	1	3	3	NP019	PP4/A’2	Pan-specific	NP019	Protein-serine phosphatase 4 - regulatory subunit (PPX/A'2)	NP_005125	Q8TF05								0	2976.5	1193.5	2.49393	1783	1751.56	3	6742	1240.5	5.43491	5501.5	5602.04
1344	4	1	3	4	NP019	PP4/A’2	Pan-specific	NP019	Protein-serine phosphatase 4 - regulatory subunit (PPX/A'2)	NP_005125	Q8TF05	1691.15	3.57247	5708.2	1.8597	3.37534	1.75503	237.534	0	2851	1191	2.39379	1660	1630.73	3	6966	1256	5.54618	5710	5814.35
1345	4	1	3	5	NP020-1	PP4C	Pan-specific	NP020-1	Protein-serine phosphatase X - catalytic subunit (PPX/C)	NP_002711	P60510								0	3313	1280	2.58828	2033	1997.16	0	4143	1351.5	3.06548	2791.5	2842.51
1346	4	1	3	6	NP020-1	PP4C	Pan-specific	NP020-1	Protein-serine phosphatase X - catalytic subunit (PPX/C)	NP_002711	P60510	2115.04	5.57362	5403.48	47.3947	2.55479	1.3532	155.479	0	3596	1323	2.71807	2273	2232.93	0	9194	1372.5	6.69872	7821.5	7964.44
1347	4	1	3	7	NP020-2	PP4C	Pan-specific	NP020-2	Protein-serine phosphatase X - catalytic subunit (PPX/C)	NP_002711	P60510								0	5373	1338	4.0157	4035	3963.86	3	7622	1309	5.82277	6313	6428.37
1348	4	1	3	8	NP020-2	PP4C	Pan-specific	NP020-2	Protein-serine phosphatase X - catalytic subunit (PPX/C)	NP_002711	P60510	3794.89	4.4525	6499.14	1.08892	1.7126	0.77619	71.2602	0	5079	1388	3.65922	3691	3625.93	3	7784	1332	5.84384	6452	6569.91
1349	4	1	3	9	NP021-1	PP5C	Pan-specific	NP021-1	Protein-serine phosphatase 5 - catalytic subunit (PPT)	NP_006238	P53041								0	2612	1372.5	1.9031	1239.5	1217.65	0	3197	1322.5	2.41739	1874.5	1908.76
1350	4	1	3	10	NP021-1	PP5C	Pan-specific	NP021-1	Protein-serine phosphatase 5 - catalytic subunit (PPT)	NP_006238	P53041	1351.49	9.90369	1952.03	2.21701	1.44435	0.530422	44.4352	0	2843	1331	2.13599	1512	1485.34	0	3301	1341.5	2.46068	1959.5	1995.31
1351	4	1	4	1	NP021-2	PP5C	Pan-specific	NP021-2	Protein-serine phosphatase 5 - catalytic subunit (PPT)	NP_006238	P53041								0	3200	1303	2.45587	1897	1863.55	0	2265	1235	1.83401	1030	1048.82
1352	4	1	4	2	NP021-2	PP5C	Pan-specific	NP021-2	Protein-serine phosphatase 5 - catalytic subunit (PPT)	NP_006238	P53041	1683.29	10.7091	1383.33	24.1811	0.8218	-0.283142	-17.82	0	2768	1238	2.23586	1530	1503.03	0	2934	1247	2.35285	1687	1717.83
1353	4	1	4	3	NP022-1	PP6C	Pan-specific	NP022-1	Protein-serine phosphatase 6 - catalytic subunit (PPVC)	NP_002712	O00743								0	3182	1178	2.70119	2004	1968.67	3	7292	1254	5.81499	6038	6148.35
1354	4	1	4	4	NP022-1	PP6C	Pan-specific	NP022-1	Protein-serine phosphatase 6 - catalytic subunit (PPVC)	NP_002712	O00743	1822.3	8.03235	5950.8	3.31964	3.26555	1.70733	226.555	0	2903	1197	2.42523	1706	1675.92	3	6894	1244	5.5418	5650	5753.25
1355	4	1	4	5	NP022-2	PP6C	Pan-specific	NP022-2	Protein-serine phosphatase 6 - catalytic subunit (PPVC)	NP_002712	O00743								0	3127	1279	2.44488	1848	1815.42	3	6402	1285	4.9821	5117	5210.51
1356	4	1	4	6	NP022-2	PP6C	Pan-specific	NP022-2	Protein-serine phosphatase 6 - catalytic subunit (PPVC)	NP_002712	O00743	1914.39	5.16998	4948.31	5.2989	2.58479	1.37005	158.479	0	3364.5	1315	2.55856	2049.5	2013.37	3	5899	1297	4.54819	4602	4686.1
1357	4	1	4	7	PN062	PRAS40	T246	PN062	Proline-rich Akt substrate 40 kDa (Akt1S1)	NP_115751	Q96B36								0	3541	1341	2.64057	2200	2161.21	0	5873	1315	4.46616	4558	4641.3
1358	4	1	4	8	PN062	PRAS40	T246	PN062	Proline-rich Akt substrate 40 kDa (Akt1S1)	NP_115751	Q96B36	2050.2	5.41447	4529.29	2.47302	2.20919	1.14352	120.919	0	3317	1343	2.46984	1974	1939.2	0	5675	1337	4.24458	4338	4417.28
1359	4	1	4	9	NK148	PRK1 (PKN1)	Pan-specific	NK148	Protein kinase C-related protein-serine kinase 1	NP_002732	Q16512								0	2367	1340	1.76642	1027	1008.89	0	3509	1299.5	2.70027	2209.5	2249.88
1360	4	1	4	10	NK148	PRK1 (PKN1)	Pan-specific	NK148	Protein kinase C-related protein-serine kinase 1	NP_002732	Q16512	1015.28	0.628931	1986.4	13.2641	1.95651	0.968281	95.6507	0	2361	1321	1.78728	1040	1021.66	0	3007	1315	2.28669	1692	1722.92
1361	4	1	5	1	PK095-PK096	PRK1 (PKN1)	T774/T816	PK095-PK096	Protein kinase C-related protein-serine kinase 1	NP_002732	Q16512								0	2911	1291	2.25484	1620	1591.44	0	2288	1232	1.85714	1056	1075.3
1362	4	1	5	2	PK095-PK096	PRK1 (PKN1)	T774/T816	PK095-PK096	Protein kinase C-related protein-serine kinase 1	NP_002732	Q16512	1347.81	18.0758	1055.44	1.88133	0.783079	-0.35277	-21.6921	0	2384	1260	1.89206	1124	1104.18	0	2288.5	1271.5	1.79984	1017	1035.59
1363	4	1	5	3	NK149	PRK2 (PKN2)	Pan-specific	NK149	Protein kinase C-related protein-serine kinase 2	NP_006247	Q16513								0	6455	1191	5.41982	5264	5171.19	0	3695.5	1227	3.01182	2468.5	2513.61
1364	4	1	5	4	NK149	PRK2 (PKN2)	Pan-specific	NK149	Protein kinase C-related protein-serine kinase 2	NP_006247	Q16513	4459.47	15.9599	2583.36	2.70004	0.579299	-0.78762	-42.0701	3	5005	1190	4.20588	3815	3747.74	0	3829.5	1224	3.12868	2605.5	2653.12
1365	4	1	5	5	NK150	PRKAB1	Pan-specific	NK150	5'-AMP-activated protein kinase (AMPK), beta-1 regulatory subunit	NP_006244	Q9Y478								0	2342	1249	1.8751	1093	1073.73	0	1925	1267	1.51934	658	670.025
1366	4	1	5	6	NK150	PRKAB1	Pan-specific	NK150	5'-AMP-activated protein kinase (AMPK), beta-1 regulatory subunit	NP_006244	Q9Y478	1153.79	6.93912	683.772	2.01042	0.59263	-0.754797	-40.737	0	2553	1297	1.96839	1256	1233.86	0	1940	1255	1.54582	685	697.518
1367	4	1	5	7	NK151	PRKWNK4	Pan-specific	NK151	Putative protein-serine kinase WNK4	NP_115763	Q96J92								0	4740.5	1314.5	3.60631	3426	3365.6	0	2567	1259	2.03892	1308	1331.9
1368	4	1	5	8	NK151	PRKWNK4	Pan-specific	NK151	Putative protein-serine kinase WNK4	NP_115763	Q96J92	2921.32	15.2081	1264.44	5.33521	0.432833	-1.20812	-56.7167	0	3871.5	1350	2.86778	2521.5	2477.04	0	2453.5	1278	1.9198	1175.5	1196.98
1369	4	1	5	9	PN104	Progesterone Receptor	S294	PN104	Progesterone receptor	NP_000917	P06401								0	2410	1341	1.79717	1069	1050.15	0	2211	1287	1.71795	924	940.886
1370	4	1	5	10	PN104	Progesterone Receptor	S294	PN104	Progesterone receptor	NP_000917	P06401	1043.28	0.659134	1006.06	6.47773	0.964324	-0.0524108	-3.56764	0	2384.5	1329.5	1.79353	1055	1036.4	0	2385	1333	1.7892	1052	1071.23
1371	4	1	6	1	NK152	PRP4K	Pan-specific	NK152	Protein-serine kinase PRP4 homolog	NP_003904	Q13523								0	2774	1279.5	2.16803	1494.5	1468.15	0	2953	1217	2.42646	1736	1767.73
1372	4	1	6	2	NK152	PRP4K	Pan-specific	NK152	Protein-serine kinase PRP4 homolog	NP_003904	Q13523	2134.44	31.2162	1689.32	4.64135	0.791456	-0.337418	-20.8544	1	4194	1343	3.12286	2851	2800.73	0	2896	1314	2.20396	1582	1610.91
1373	4	1	6	3	NN142	PSD-95	Pan-specific	NN142	Disks large homolog 4	NP_001356.1	P78352								0	2775	1190	2.33193	1585	1557.06	0	2241	1206	1.85821	1035	1053.91
1374	4	1	6	4	NN142	PSD-95	Pan-specific	NN142	Disks large homolog 4	NP_001356.1	P78352	1384.65	12.4512	1120.1	5.90909	0.808943	-0.30589	-19.1057	0	2412	1178	2.04754	1234	1212.24	0	2405	1240	1.93952	1165	1186.29
1375	4	1	6	5	NK204	PSTAIRE	Pan-specific	NK204											0	2689	1240.5	2.16767	1448.5	1422.96	0	1776.5	1231	1.44314	545.5	555.469
1376	4	1	6	6	NK204	PSTAIRE	Pan-specific	NK204				1389.56	2.40368	622.675	10.7931	0.448109	-1.15808	-55.1891	0	2673.5	1293	2.06767	1380.5	1356.16	0	1934.5	1257	1.53898	677.5	689.881
1377	4	1	6	7	NP023	PTEN	Pan-specific	NP023	Phosphatidylinositol-3,4,5-trisphosphate 3-phosphatase and protein phosphatase and tensin homolog deleted on chromosome 10	NP_000305	P60484								0	1961.5	1303	1.50537	658.5	646.89	0	3685	1279	2.88116	2406	2449.97
1378	4	1	6	8	NP023	PTEN	Pan-specific	NP023	Phosphatidylinositol-3,4,5-trisphosphate 3-phosphatase and protein phosphatase and tensin homolog deleted on chromosome 10	NP_000305	P60484	590.158	9.61298	1909.27	28.32	3.23518	1.69384	223.518	0	1863	1320	1.41136	543	533.427	0	2631	1287	2.04429	1344	1368.56
1379	4	1	6	9	PP003	PTEN	S380+S382+S385	PP003	Phosphatidylinositol-3,4,5-trisphosphate 3-phosphatase and protein phosphatase and tensin homolog deleted on chromosome 10	NP_000305	P60484								0	2893	1357	2.13191	1536	1508.92	3	6460	1348	4.79228	5112	5205.42
1380	4	1	6	10	PP003	PTEN	S380+S382+S385	PP003	Phosphatidylinositol-3,4,5-trisphosphate 3-phosphatase and protein phosphatase and tensin homolog deleted on chromosome 10	NP_000305	P60484	1571.3	3.96999	3788.24	37.4101	2.41089	1.26957	141.089	0	3003	1340	2.24104	1663	1633.68	0	3666	1337.5	2.74093	2328.5	2371.05
1381	4	1	7	1	NP024	PTP1B	Pan-specific	NP024	Protein-tyrosine phosphatase 1B	NP_002818	P18031								0	1886.5	1286	1.46695	600.5	589.913	0	2569	1222	2.10229	1347	1371.62
1382	4	1	7	2	NP024	PTP1B	Pan-specific	NP024	Protein-tyrosine phosphatase 1B	NP_002818	P18031	691.342	14.6714	1389.69	1.3006	2.01013	1.00729	101.013	0	2042	1235	1.65344	807	792.772	0	2642.5	1260	2.09722	1382.5	1407.77
1383	4	1	7	3	NP025	PTP1C	Pan-specific	NP025	Protein-tyrosine phosphatase 1C (SHP1, SHPTP1)	NP_002822	P29350								1	4093	1242.5	3.29416	2850.5	2800.24	0	2318	1233	1.87997	1085	1104.83
1384	4	1	7	4	NP025	PTP1C	Pan-specific	NP025	Protein-tyrosine phosphatase 1C (SHP1, SHPTP1)	NP_002822	P29350	1848.82	51.4612	1780.2	37.9379	0.962885	-0.0545651	-3.71153	0	2121	1207.5	1.75652	913.5	897.394	0	3691	1279.5	2.88472	2411.5	2455.57
1385	4	1	7	5	NP026-1	PTP1D	Pan-specific	NP026-1	Protein-tyrosine phosphatase 1D (SHP2, SHPTP2, Syp, PTP2C)	NP_002825	Q06124								0	2139	1225	1.74612	914	897.886	0	3537	1278	2.76761	2259	2300.28
1386	4	1	7	6	NP026-1	PTP1D	Pan-specific	NP026-1	Protein-tyrosine phosphatase 1D (SHP2, SHPTP2, Syp, PTP2C)	NP_002825	Q06124	863.994	3.92268	2215.26	3.8382	2.56397	1.35838	156.397	0	2114	1269	1.66588	845	830.102	0	3386	1294	2.61669	2092	2130.23
1387	4	1	7	7	NP026-2	PTP1D	Pan-specific	NP026-2	Protein-tyrosine phosphatase 1D (SHP2, SHPTP2, Syp, PTP2C)	NP_002825	Q06124								0	4855	1277	3.80188	3578	3514.92	3	6094.5	1299	4.69169	4795.5	4883.14
1388	4	1	7	8	NP026-2	PTP1D	Pan-specific	NP026-2	Protein-tyrosine phosphatase 1D (SHP2, SHPTP2, Syp, PTP2C)	NP_002825	Q06124	2977.56	18.0468	5329.65	8.37791	1.78994	0.83991	78.9939	0	3808	1324	2.87613	2484	2440.21	3	6979.5	1307	5.34009	5672.5	5776.17
1389	4	1	7	9	NP036	PTPD1	Pan-specific	NP036	Protein-tyrosine phosphatase non-receptor type 21	NP_008970.2	Q16825								0	3189	1333.5	2.39145	1855.5	1822.79	3	7554	1362.5	5.54422	6191.5	6304.65
1390	4	1	7	10	NP036	PTPD1	Pan-specific	NP036	Protein-tyrosine phosphatase non-receptor type 21	NP_008970.2	Q16825	1899.9	4.05895	6550.05	3.7466	3.44757	1.78558	244.757	0	3344.5	1332	2.51089	2012.5	1977.02	3	8015	1341.5	5.97466	6673.5	6795.46
1391	4	1	8	1	NK153	PyDK2 (PDHK2)	Pan-specific	NK153	Pyruvate dehydrogenase kinase isoform 2	NP_002602	Q15119								0	2540.5	1265	2.0083	1275.5	1253.01	0	3015.5	1222	2.46768	1793.5	1826.28
1392	4	1	8	2	NK153	PyDK2 (PDHK2)	Pan-specific	NK153	Pyruvate dehydrogenase kinase isoform 2	NP_002602	Q15119	2147.7	41.6581	1580.62	15.542	0.735957	-0.442307	-26.4043	3	4325	1228	3.52199	3097	3042.4	0	2571	1260	2.04048	1311	1334.96
1395	4	1	8	5	NK154	Pyk2	Pan-specific	NK154	Protein-tyrosine kinase 2	NP_004094	Q14289								1	2605	1271	2.04957	1334	1310.48	0	2779	1255	2.21434	1524	1551.85
1396	4	1	8	6	NK154	Pyk2	Pan-specific	NK154	Protein-tyrosine kinase 2	NP_004094	Q14289	1386.86	5.50735	1218.37	27.3715	0.878507	-0.186874	-12.1493	0	2824	1334.5	2.11615	1489.5	1463.24	0	2118	1249	1.69576	869	884.881
1397	4	1	8	7	PK097-3	Pyk2	Y579	PK097-3	Protein-tyrosine kinase 2	NP_004094	Q14289								0	2440	1276	1.91223	1164	1143.48	0	4124	1321	3.12188	2803	2854.23
1398	4	1	8	8	PK097-3	Pyk2	Y579	PK097-3	Protein-tyrosine kinase 2	NP_004094	Q14289	1167.79	2.08202	3027.33	5.71813	2.59236	1.37426	159.236	0	2500.5	1287	1.94289	1213.5	1192.11	0	4500	1357	3.31614	3143	3200.44
1399	4	1	8	9	PK097-2	Pyk2	Y579	PK097-2	Protein-tyrosine kinase 2	NP_775268	Q14289								0	2577	1303	1.97774	1274	1251.54	0	3963.5	1380	2.8721	2583.5	2630.71
1400	4	1	8	10	PK097-2	Pyk2	Y579	PK097-2	Protein-tyrosine kinase 2	NP_775268	Q14289	1318.09	5.04938	2714.21	3.07635	2.05919	1.04208	105.919	0	2741.5	1332	2.05818	1409.5	1384.65	0	4119	1371.5	3.00328	2747.5	2797.71
1401	4	1	9	1	NN150	Rab5	Pan-specific	NN150	Ras-related protein Rab-5A	NP_004153.2.	P20339								0	2600	1266.5	2.0529	1333.5	1309.99	0	2123	1230	1.72602	893	909.32
1402	4	1	9	2	NN150	Rab5	Pan-specific	NN150	Ras-related protein Rab-5A	NP_004153.2.	P20339	1496.89	12.4856	935.795	2.82916	0.625161	-0.677699	-37.4839	0	2909	1195	2.43431	1714	1683.78	0	2192.5	1247.5	1.75752	945	962.27
1403	4	1	9	3	NN092-1	Rac1	Pan-specific	NN092-1	Ras-related C3 botulinum toxin substrate 1	NP_001782	P60953								0	2062	1161	1.77606	901	885.115	0	3825	1278	2.99296	2547	2593.55
1404	4	1	9	4	NN092-1	Rac1	Pan-specific	NN092-1	Ras-related C3 botulinum toxin substrate 1	NP_001782	P60953	887.079	0.221484	2527.36	2.61886	2.84908	1.5105	184.908	0	2053	1148	1.78833	905	889.044	0	3716	1299	2.86066	2417	2461.17
1405	4	1	9	5	NN092-2	Rac1	Pan-specific	NN092-2	Ras-related C3 botulinum toxin substrate 1	NP_001782	P60953								0	2695.5	1216	2.21669	1479.5	1453.42	0	5071.5	1339	3.78753	3732.5	3800.71
1406	4	1	9	6	NN092-2	Rac1	Pan-specific	NN092-2	Ras-related C3 botulinum toxin substrate 1	NP_001782	P60953	1419.28	2.40526	4741.85	19.8475	3.34103	1.74029	234.103	0	2703	1293	2.09049	1410	1385.14	0	6928	1347	5.14328	5581	5682.99
1407	4	1	9	7	PN063-2	Rac1/cdc42	S71	PN063-2	Ras-related C3 botulinum toxin substrate 1	NP_008839	P60953								0	5274	1347	3.91537	3927	3857.76	0	5531	1342	4.12146	4189	4265.55
1408	4	1	9	8	PN063-2	Rac1/cdc42	S71	PN063-2	Ras-related C3 botulinum toxin substrate 1	NP_008839	P60953	3683.88	4.72	4462.59	4.41529	1.21138	0.276654	21.1382	1	4920	1347	3.65256	3573	3510.01	0	5946	1370	4.34015	4576	4659.63
1409	4	1	9	9	PN064	Rad17	S645	PN064	Rad17 homolog	NP_579921	O75943								1	5378	1381.5	3.89287	3996.5	3926.04	0	3166	1370	2.31095	1796	1828.82
1410	4	1	9	10	PN064	Rad17	S645	PN064	Rad17 homolog	NP_579921	O75943	2733.44	43.6298	2372.07	22.9019	0.867797	-0.204571	-13.2203	0	2885.5	1317	2.19096	1568.5	1540.85	0	4252	1389	3.0612	2863	2915.32
1411	4	1	10	1	NK155-1	Raf1	Pan-specific	NK155-1	Raf1 proto-oncogene-encoded protein-serine kinase	NP_002871	P04049								0	2860.5	1282	2.23128	1578.5	1550.67	3	10009.5	1267.5	7.89704	8742	8901.76
1412	4	1	10	2	NK155-1	Raf1	Pan-specific	NK155-1	Raf1 proto-oncogene-encoded protein-serine kinase	NP_002871	P04049	1835.31	15.5092	6747.09	31.9348	3.67626	1.87824	267.626	0	3349	1191	2.81192	2158	2119.95	0	5786	1276	4.53448	4510	4592.42
1413	4	1	10	3	NK155-2	Raf1	Pan-specific	NK155-2	Raf1 proto-oncogene-encoded protein-serine kinase	NP_002871	P04049								0	1645	1146	1.43543	499	490.202	0	1703	1252	1.36022	451	459.242
1414	4	1	10	4	NK155-2	Raf1	Pan-specific	NK155-2	Raf1 proto-oncogene-encoded protein-serine kinase	NP_002871	P04049	546.689	10.3324	497.682	7.72379	0.910357	-0.135495	-8.96425	0	1744	1130	1.54336	614	603.175	0	1829	1302.5	1.40422	526.5	536.122
1415	4	1	10	5	PK098	Raf1	S259	PK098	Raf1 proto-oncogene-encoded protein-serine kinase	NP_002871	P04049								0	2681.5	1208	2.21978	1473.5	1447.52	0	2535	1319	1.92191	1216	1238.22
1416	4	1	10	6	PK098	Raf1	S259	PK098	Raf1 proto-oncogene-encoded protein-serine kinase	NP_002871	P04049	1451.45	0.270728	1198.26	3.33546	0.825557	-0.27656	-17.4443	0	2715.5	1234	2.20057	1481.5	1455.38	0	2468.5	1331	1.85462	1137.5	1158.29
1417	4	1	10	7	NK205	RafA (Araf)	Pan-specific	NK205	A-Raf proto-oncogene serine/threonine-protein kinase	NP_001645.1	P10398								0	2065.5	1257	1.6432	808.5	794.246	0	2825	1347	2.09725	1478	1505.01
1418	4	1	10	8	NK205	RafA (Araf)	Pan-specific	NK205	A-Raf proto-oncogene serine/threonine-protein kinase	NP_001645.1	P10398	1158.95	31.4685	1397.07	7.72595	1.20546	0.269589	20.5465	0	2840	1289	2.20326	1551	1523.65	0	2605	1339	1.94548	1266	1289.14
1419	4	1	10	9	NK156-1	RafB (Braf)	Pan-specific	NK156-1	RafB proto-oncogene-encoded protein-serine kinase	NP_004324	P15056								0	2434	1271	1.91503	1163	1142.5	0	5681	1383.5	4.10625	4297.5	4376.04
1420	4	1	10	10	NK156-1	RafB (Braf)	Pan-specific	NK156-1	RafB proto-oncogene-encoded protein-serine kinase	NP_004324	P15056	1182.77	3.40532	5444.46	19.6241	4.60314	2.20262	360.314	0	2531	1286	1.96812	1245	1223.05	0	7831	1435	5.45714	6396	6512.89
1433	4	2	1	3	NK156-2	RafB (Braf)	Pan-specific	NK156-2	RafB proto-oncogene-encoded protein-serine kinase	NP_004324	P15056								0	1864	1291	1.44384	573	562.898	0	1893	1439	1.3155	454	462.297
1434	4	2	1	4	NK156-2	RafB (Braf)	Pan-specific	NK156-2	RafB proto-oncogene-encoded protein-serine kinase	NP_004324	P15056	630.19	10.6781	437.349	5.70431	0.693996	-0.527001	-30.6004	0	2120	1410	1.50355	710	697.482	0	1833	1428	1.28361	405	412.401
1435	4	2	1	5	NN093	Rb	Pan-specific	NN093	Retinoblastoma-associated protein 1	NP_000312	P06400								0	2069	1374	1.50582	695	682.747	0	3862.5	1514	2.55119	2348.5	2391.42
1436	4	2	1	6	NN093	Rb	Pan-specific	NN093	Retinoblastoma-associated protein 1	NP_000312	P06400	828.874	17.6296	2010.33	18.9566	2.42537	1.27821	142.537	0	2258.5	1266	1.78397	992.5	975.002	0	3177.5	1577.5	2.01426	1600	1629.24
1437	4	2	1	7	PN065	Rb	T356	PN065	Retinoblastoma-associated protein 1	NP_000312	P06400								0	3761	1586	2.37137	2175	2136.65	0	5176	1560	3.31795	3616	3682.08
1438	4	2	1	8	PN065	Rb	T356	PN065	Retinoblastoma-associated protein 1	NP_000312	P06400	2464.76	13.3121	3939.2	6.52708	1.5982	0.676452	59.8204	0	4367	1524	2.86549	2843	2792.88	0	5689	1568	3.62819	4121	4196.31
1439	4	2	1	9	PN066	Rb	S612	PN066	Retinoblastoma-associated protein 1	NP_000312	P06400								0	3508	1513	2.31857	1995	1959.83	0	5351	1527	3.50426	3824	3893.88
1440	4	2	1	10	PN066	Rb	S612	PN066	Retinoblastoma-associated protein 1	NP_000312	P06400	1964	0.21258	3934.62	1.0352	2.00337	1.00243	100.337	0	3540.5	1537	2.30351	2003.5	1968.18	0	5447	1543	3.53014	3904	3975.35
1441	4	2	2	1	PN067	Rb	S780	PN067	Retinoblastoma-associated protein 1	NP_000312	P06400								0	2894	1309	2.21085	1585	1557.06	0	3290.5	1487	2.21284	1803.5	1836.46
1442	4	2	2	2	PN067	Rb	S780	PN067	Retinoblastoma-associated protein 1	NP_000312	P06400	1628.77	4.4029	3134	41.402	1.92415	0.944222	92.4151	0	3064	1333	2.29857	1731	1700.48	0	5854	1502	3.89747	4352	4431.53
1443	4	2	2	3	PN068	Rb	S807	PN068	Retinoblastoma-associated protein 1	NP_000312	P06400								0	4497	1323	3.39909	3174	3118.04	0	5124	1486	3.44818	3638	3704.48
1444	4	2	2	4	PN068	Rb	S807	PN068	Retinoblastoma-associated protein 1	NP_000312	P06400	2172.26	43.5387	4960.78	25.3246	2.28369	1.19137	128.369	0	2656.5	1408	1.88672	1248.5	1226.49	0	7610	1504.5	5.05816	6105.5	6217.08
1445	4	2	2	5	PN069	Rb	S807+S811	PN069	Retinoblastoma-associated protein 1	NP_000312	P06400								0	2985	1395	2.13978	1590	1561.97	0	2751	1549.5	1.77541	1201.5	1223.46
1446	4	2	2	6	PN069	Rb	S807+S811	PN069	Retinoblastoma-associated protein 1	NP_000312	P06400	1329.39	17.4949	1300.59	5.93071	0.978336	-0.0315974	-2.16636	0	2436.5	1320	1.84583	1116.5	1096.82	0	2906	1553	1.87122	1353	1377.73
1447	4	2	2	7	PN070	Rb	T821	PN070	Retinoblastoma-associated protein 1	NP_000312	P06400								0	4051.5	1646	2.46142	2405.5	2363.09	0	5140.5	1573	3.26796	3567.5	3632.7
1448	4	2	2	8	PN070	Rb	T821	PN070	Retinoblastoma-associated protein 1	NP_000312	P06400	2656.33	11.0392	3332.31	9.01451	1.25448	0.327088	25.4479	1	4553	1550.5	2.93647	3002.5	2949.56	0	4556	1578.5	2.88628	2977.5	3031.91
1449	4	2	2	9	PN071	Rb	T826	PN071	Retinoblastoma-associated protein 1	NP_000312	P06400								0	4532	1451	3.12336	3081	3026.68	0	5477	1546	3.54269	3931	4002.84
1450	4	2	2	10	PN071	Rb	T826	PN071	Retinoblastoma-associated protein 1	NP_000312	P06400	2835.85	6.72902	5026.21	20.3606	1.77238	0.825686	77.2378	0	4336.5	1644	2.63777	2692.5	2645.03	0	7484	1543	4.85029	5941	6049.57
1451	4	2	3	1	PN113	Rb	S608	PN113	Retinoblastoma-associated protein 1	NP_000312	P06400								0	2551.5	1284.5	1.98638	1267	1244.66	0	3467.5	1500.5	2.3109	1967	2002.95
1452	4	2	3	2	PN113	Rb	S608	PN113	Retinoblastoma-associated protein 1	NP_000312	P06400	1516.29	17.9138	1725.98	16.0472	1.13829	0.18687	13.8291	0	3116	1296	2.40432	1820	1787.91	0	2929	1506	1.94489	1423	1449.01
1453	4	2	3	3	PN072	Ret	S696	PN072	Ret receptor-tyrosine kinase	NP_065681	P07949								0	4748.5	1301	3.64988	3447.5	3386.72	0	5978	1485	4.02559	4493	4575.11
1454	4	2	3	4	PN072	Ret	S696	PN072	Ret receptor-tyrosine kinase	NP_065681	P07949	2540.41	33.314	4065.72	12.529	1.60042	0.678451	60.042	0	3127.5	1403	2.22915	1724.5	1694.1	0	5016.5	1524	3.29167	3492.5	3556.33
1455	4	2	3	5	NK157	RIP2/RICK	Pan-specific	NK157	Receptor-interacting serine/threonine-protein kinase 2 (RIPK2)	NP_003812	O43353								0	2055	1352	1.51997	703	690.606	0	2949	1564	1.88555	1385	1410.31
1456	4	2	3	6	NK157	RIP2/RICK	Pan-specific	NK157	Receptor-interacting serine/threonine-protein kinase 2 (RIPK2)	NP_003812	O43353	869.151	20.5425	1385.36	1.80081	1.59393	0.672585	59.3927	0	2462	1395.5	1.76424	1066.5	1047.7	0	2909	1573	1.84933	1336	1360.42
1457	4	2	3	7	NK158	RIPK1	Pan-specific	NK158	Receptor-interacting protein-serine kinase 1	NP_003795	Q13546								0	2934	1611.5	1.82066	1322.5	1299.18	0	4162	1536	2.70964	2626	2673.99
1458	4	2	3	8	NK158	RIPK1	Pan-specific	NK158	Receptor-interacting protein-serine kinase 1	NP_003795	Q13546	1199.72	8.29069	2896.48	7.68149	2.4143	1.27161	141.43	1	2644	1524	1.73491	1120	1100.25	0	4632	1569	2.9522	3063	3118.98
1459	4	2	3	9	NK159-1	ROKa (ROCK2)	Pan-specific	NK159-1	RhoA protein-serine kinase alpha	NP_004841	O75116								0	2303	1431	1.60936	872	856.626	0	4297	1551	2.77047	2746	2796.18
1460	4	2	3	10	NK159-1	ROKa (ROCK2)	Pan-specific	NK159-1	RhoA protein-serine kinase alpha	NP_004841	O75116	1963.27	56.3673	2596.09	7.70739	1.32233	0.403087	32.2334	0	4744	1619	2.9302	3125	3069.9	0	3865	1512	2.55622	2353	2396
1461	4	2	4	1	NK159-2	ROKa (ROCK2)	Pan-specific	NK159-2	RhoA protein-serine kinase alpha	NP_004841	O75116								0	3358.5	1275	2.63412	2083.5	2046.77	0	2172	1456	1.49176	716	729.085
1462	4	2	4	2	NK159-2	ROKa (ROCK2)	Pan-specific	NK159-2	RhoA protein-serine kinase alpha	NP_004841	O75116	2180.86	6.14865	729.849	0.104639	0.334661	-1.57923	-66.5339	0	3670.5	1314	2.79338	2356.5	2314.95	0	2188.5	1471	1.48776	717.5	730.612
1463	4	2	4	3	NK160	ROKb (ROCK1)	Pan-specific	NK160	RhoA protein-serine kinase beta	NP_005397	Q13464								0	2357	1289	1.82855	1068	1049.17	0	4103	1469	2.79306	2634	2682.14
1464	4	2	4	4	NK160	ROKb (ROCK1)	Pan-specific	NK160	RhoA protein-serine kinase beta	NP_005397	Q13464	1608.38	34.7687	2237.91	19.8498	1.39141	0.476543	39.1405	0	3610.5	1404	2.57158	2206.5	2167.6	0	3291.5	1530	2.15131	1761.5	1793.69
1465	4	2	4	5	NK161	RONa	Pan-specific	NK161	Macrophage-stimulating protein receptor alpha chain	NP_002438	Q04912								0	2167	1340	1.61716	827	812.419	0	3428	1562	2.19462	1866	1900.1
1466	4	2	4	6	NK161	RONa	Pan-specific	NK161	Macrophage-stimulating protein receptor alpha chain	NP_002438	Q04912	1361.07	40.3104	1865.73	1.842	1.37078	0.455	37.0783	0	3447	1503	2.29341	1944	1909.73	0	3398	1599.5	2.12441	1798.5	1831.37
1467	4	2	4	7	NK162	ROR2	Pan-specific	NK162	ROR2 neurotrophic receptor-tyrosine kinase	NP_004551	Q01974								0	2209	1624.5	1.3598	584.5	574.195	0	2269.5	1526	1.48722	743.5	757.088
1468	4	2	4	8	NK162	ROR2	Pan-specific	NK162	ROR2 neurotrophic receptor-tyrosine kinase	NP_004551	Q01974	649.101	11.5399	690.391	9.66077	1.06361	0.0889708	6.36111	1	2196.5	1459.5	1.50497	737	724.006	0	2125	1512.5	1.40496	612.5	623.694
1469	4	2	4	9	NK163	ROS	Pan-specific	NK163	Orosomucoid 1 receptor-tyrosine kinase	NP_002935	P08922								0	2418	1423	1.69923	995	977.457	0	2865	1507	1.90113	1358	1382.82
1470	4	2	4	10	NK163	ROS	Pan-specific	NK163	Orosomucoid 1 receptor-tyrosine kinase	NP_002935	P08922	1501.06	34.8822	1190.87	16.118	0.793354	-0.333963	-20.6646	0	3566	1505	2.36944	2061	2024.66	0	2509	1528	1.64202	981	998.928
1471	4	2	5	1	NK164-1	RSK1	Pan-specific	NK164-1	Ribosomal S6 protein-serine kinase 1	NP_002944	Q15418								0	2321.5	1287	1.80381	1034.5	1016.26	0	3329	1446.5	2.30142	1882.5	1916.9
1472	4	2	5	2	NK164-1	RSK1	Pan-specific	NK164-1	Ribosomal S6 protein-serine kinase 1	NP_002944	Q15418	879.957	15.4898	1954.32	1.91481	2.22093	1.15116	122.093	0	2012.5	1255.5	1.60295	757	743.654	0	3420.5	1464.5	2.33561	1956	1991.75
1473	4	2	5	3	NK164-2	RSK1	Pan-specific	NK164-2	Ribosomal S6 protein-serine kinase 1	NP_002944	Q15418								0	2917	1253	2.32801	1664	1634.66	0	2700	1461.5	1.84742	1238.5	1261.13
1474	4	2	5	4	NK164-2	RSK1	Pan-specific	NK164-2	Ribosomal S6 protein-serine kinase 1	NP_002944	Q15418	1347.81	21.2828	1206.66	4.51477	0.895271	-0.159603	-10.4729	0	2412	1332	1.81081	1080	1060.96	0	2658.5	1527	1.741	1131.5	1152.18
1475	4	2	5	5	PK137	RSK1	S363	PK137	Ribosomal S6 protein-serine kinase 1	NP_002944	Q15418								0	2587	1318	1.96282	1269	1246.63	0	3316	1543	2.14906	1773	1805.4
1476	4	2	5	6	PK137	RSK1	S363	PK137	Ribosomal S6 protein-serine kinase 1	NP_002944	Q15418	1294.27	3.68121	1636.62	10.3126	1.26451	0.338581	26.4513	0	2859	1493	1.91494	1366	1341.92	0	2987.5	1546	1.93241	1441.5	1467.84
1477	4	2	5	7	PK099	RSK1/2	S221/S227	PK099	Ribosomal S6 protein-serine kinase 1/2	NP_002944	Q15418								0	3563	1620	2.19938	1943	1908.74	0	4855	1542.5	3.14749	3312.5	3373.04
1478	4	2	5	8	PK099	RSK1/2	S221/S227	PK099	Ribosomal S6 protein-serine kinase 1/2	NP_002944	Q15418	2070.59	7.81639	3435.41	1.81549	1.65914	0.730439	65.9144	0	3719.5	1447	2.57049	2272.5	2232.43	0	4932	1497	3.29459	3435	3497.78
1479	4	2	5	9	PK100-2	RSK1/2	S363/S369	PK100-2	Ribosomal S6 protein-serine kinase 1/2	NP_002944	Q15418								0	3467.5	1430.5	2.42398	2037	2001.09	0	4343	1545	2.811	2798	2849.13
1480	4	2	5	10	PK100-2	RSK1/2	S363/S369	PK100-2	Ribosomal S6 protein-serine kinase 1/2	NP_002944	Q15418	2004.52	0.171527	4717.92	39.6104	2.35364	1.23489	135.364	0	3554	1510	2.35364	2044	2007.96	0	8135.5	1667	4.88032	6468.5	6586.71
1481	4	2	6	1	PK101-1	RSK1/2	S380/S386	PK101-1	Ribosomal S6 protein-serine kinase 1/2	NP_002944	Q15418								0	4246.5	1310.5	3.24037	2936	2884.24	0	1917	1433	1.33775	484	492.845
1482	4	2	6	2	PK101-1	RSK1/2	S380/S386	PK101-1	Ribosomal S6 protein-serine kinase 1/2	NP_002944	Q15418	1768.76	63.0658	401.2	22.8426	0.226826	-2.14034	-77.3174	0	1930	1265	1.52569	665	653.276	2	1753.5	1449.5	1.20973	304	309.556
1483	4	2	6	3	PK101-2	RSK1/2	S380/S386	PK101-2	Ribosomal S6 protein-serine kinase 1/2	NP_002944	Q15418								0	3451	1234	2.7966	2217	2177.91	0	5257	1497	3.51169	3760	3828.71
1484	4	2	6	4	PK101-2	RSK1/2	S380/S386	PK101-2	Ribosomal S6 protein-serine kinase 1/2	NP_002944	Q15418	3474.64	37.3198	3024.28	26.5993	0.870386	-0.200273	-12.9614	0	6195	1338	4.63004	4857	4771.37	0	3745	1565	2.39297	2180	2219.84
1485	4	2	6	5	PK102	RSK1/2/3	T573/T577	PK102	Ribosomal S6 protein-serine kinase 1/2/3	NP_002944	Q15418								0	2264	1382	1.63821	882	866.45	0	2377	1549	1.53454	828	843.132
1486	4	2	6	6	PK102	RSK1/2/3	T573/T577	PK102	Ribosomal S6 protein-serine kinase 1/2/3	NP_002944	Q15418	963.459	10.0688	838.04	0.607533	0.869825	-0.201203	-13.0175	0	2598.5	1519	1.71066	1079.5	1060.47	0	2353	1535	1.5329	818	832.949
1487	4	2	6	7	PK103	RSK1/3	T359+S363/T356+S360	PK103	Ribosomal S6 protein-serine kinase 1/3	NP_002944	Q15418								0	2432	1531	1.5885	901	885.115	2	1776.5	1487	1.19469	289.5	294.791
1488	4	2	6	8	PK103	RSK1/3	T359+S363/T356+S360	PK103	Ribosomal S6 protein-serine kinase 1/3	NP_002944	Q15418	699.201	26.5894	249.477	18.1633	0.356803	-1.4868	-64.3197	0	1939	1416.5	1.36887	522.5	513.288	2	1691	1490.5	1.13452	200.5	204.164
1489	4	2	6	9	NK165	RSK2	Pan-specific	NK165	Ribosomal S6 protein-serine kinase 2	NP_004577	P51812								0	2513	1414	1.77723	1099	1079.62	0	2218	1563	1.41907	655	666.97
1490	4	2	6	10	NK165	RSK2	Pan-specific	NK165	Ribosomal S6 protein-serine kinase 2	NP_004577	P51812	982.124	9.92748	680.717	2.01945	0.693107	-0.52885	-30.6893	0	2342	1441.5	1.6247	900.5	884.624	0	2281	1599	1.42652	682	694.464
1491	4	2	7	1	NK166	RSK4	Pan-specific	NK166	Ribosomal S6 protein-serine kinase 4 (alpha 6)	NP_055311	Q9UK32								0	2755	1255.5	2.19434	1499.5	1473.06	0	2156	1401	1.5389	755	768.798
1492	4	2	7	2	NK166	RSK4	Pan-specific	NK166	Ribosomal S6 protein-serine kinase 4 (alpha 6)	NP_055311	Q9UK32	1504.74	2.10543	822.257	6.50155	0.546443	-0.871857	-45.3557	0	2867	1303	2.20031	1564	1536.43	0	2292	1432	1.60056	860	875.717
1493	4	2	7	3	NK167	RYK	Pan-specific	NK167	RYK tyrosine-protein kinase	P34925	P34925								0	2421.5	1265.5	1.91347	1156	1135.62	0	1959.5	1478.5	1.32533	481	489.79
1494	4	2	7	4	NK167	RYK	Pan-specific	NK167	RYK tyrosine-protein kinase	P34925	P34925	1039.59	9.23695	465.352	5.25164	0.447629	-1.15962	-55.2371	0	2236	1275.5	1.75304	960.5	943.566	0	1972	1539	1.28135	433	440.913
1495	4	2	7	5	PN073	S6	S235	PN073	40S ribosomal protein S6	NP_001001	P62753								0	3084.5	1400	2.20321	1684.5	1654.8	0	2453.5	1538	1.59525	915.5	932.231
1496	4	2	7	6	PN073	S6	S235	PN073	40S ribosomal protein S6	NP_001001	P62753	1519.73	8.88817	1204.36	22.5956	0.792489	-0.335538	-20.7511	0	2927	1517.5	1.92883	1409.5	1384.65	0	2988	1538	1.94278	1450	1476.5
1497	4	2	7	7	NK168-NK169-1	S6Ka (p70 S6Ka)	Pan-specific	NK168-NK169-1	p70 ribosomal protein-serine S6 kinase alpha	NP_003152	P23443								0	2772	1475.5	1.87869	1296.5	1273.64	0	5575.5	1473	3.78513	4102.5	4177.47
1498	4	2	7	8	NK168-NK169-1	S6Ka (p70 S6Ka)	Pan-specific	NK168-NK169-1	p70 ribosomal protein-serine S6 kinase alpha	NP_003152	P23443	1693.6	24.797	4728.11	11.6459	2.79174	1.48117	179.174	0	3554	1402.5	2.53405	2151.5	2113.57	0	6755	1571	4.29981	5184	5278.74
1499	4	2	7	9	NK168-NK169-2	S6Ka (p70/p85 S6Ka)	Pan-specific	NK168-NK169-2	p70/p85 ribosomal protein-serine S6 kinase alpha	NP_003152	P23443								0	2829	1409	2.00781	1420	1394.96	0	2301	1601.5	1.43678	699.5	712.283
1500	4	2	7	10	NK168-NK169-2	S6Ka (p70/p85 S6Ka)	Pan-specific	NK168-NK169-2	p70/p85 ribosomal protein-serine S6 kinase alpha	NP_003152	P23443	1252.77	11.3507	625.221	13.9251	0.499072	-1.00268	-50.0928	0	2566	1435.5	1.78753	1130.5	1110.57	0	2130.5	1602	1.3299	528.5	538.158
1501	4	2	8	1	PK104	S6Ka (p70/p85 S6Ka)	T229	PK104	p70/p85 ribosomal protein-serine S6 kinase alpha	NP_003152	P23443								0	2465	1276	1.93182	1189	1168.04	0	2908	1421	2.04645	1487	1514.18
1502	4	2	8	2	PK104	S6Ka (p70/p85 S6Ka)	T229	PK104	p70/p85 ribosomal protein-serine S6 kinase alpha	NP_003152	P23443	1265.29	7.68634	1476.24	2.56941	1.16672	0.222462	16.6723	0	2618	1231	2.12673	1387	1362.55	0	2807.5	1395	2.01254	1412.5	1438.31
1503	4	2	8	3	PK105	S6Ka (p70/p85 S6Ka)	T421+S424	PK105	p70/p85 ribosomal protein-serine S6 kinase alpha	NP_003152	P23443								0	4689.5	1203	3.89817	3486.5	3425.03	0	4142.5	1453.5	2.85002	2689	2738.14
1504	4	2	8	4	PK105	S6Ka (p70/p85 S6Ka)	T421+S424	PK105	p70/p85 ribosomal protein-serine S6 kinase alpha	NP_003152	P23443	2527.88	35.4901	1943.38	40.896	0.768777	-0.379362	-23.1223	0	2871	1211	2.37077	1660	1630.73	0	2643	1515	1.74455	1128	1148.61
1505	4	2	8	5	PK106	S6Ka (p70/p85 S6Ka)	T389	PK106	p70/p85 ribosomal protein-serine S6 kinase alpha	NP_003152	P23443								0	2475	1424	1.73806	1051	1032.47	2	1806	1556	1.16067	250	254.569
1506	4	2	8	6	PK106	S6Ka (p70/p85 S6Ka)	T389	PK106	p70/p85 ribosomal protein-serine S6 kinase alpha	NP_003152	P23443	1098.78	6.03487	258.133	1.38067	0.234927	-2.08972	-76.5073	0	2695	1509	1.78595	1186	1165.09	2	1764	1507	1.17054	257	261.697
1507	4	2	8	7	NK169	S6Kb (p70 S6Kb)	Pan-specific	NK169	p70 ribosomal protein-serine S6 kinase beta	NP_003943	Q9UBS0								0	2262.5	1441	1.57009	821.5	807.016	0	2081	1497	1.39011	584	594.673
1508	4	2	8	8	NK169	S6Kb (p70 S6Kb)	Pan-specific	NK169	p70 ribosomal protein-serine S6 kinase beta	NP_003943	Q9UBS0	946.022	14.6937	655.26	9.24631	0.692648	-0.529806	-30.7352	0	2494.5	1390	1.7946	1104.5	1085.03	0	2286	1583	1.44409	703	715.847
1509	4	2	8	9	NN133	SG2NA	Pan-specific	NN133	Striatin-3	Q13033	Q13033								0	3606	1436	2.51114	2170	2131.74	0	4742	1635	2.90031	3107	3163.78
1510	4	2	8	10	NN133	SG2NA	Pan-specific	NN133	Striatin-3	Q13033	Q13033	2087.53	2.11765	2893.94	9.32442	1.38629	0.471234	38.6294	0	3560.5	1480.5	2.40493	2080	2043.33	0	4167	1590	2.62075	2577	2624.09
1511	4	2	9	1	NK170	SGK3	Pan-specific	NK170	Serum/glucocorticoid regulated kinase 3	NP_037389.4	Q96BR1								0	3615.5	1291	2.80054	2324.5	2283.52	0	2870	1403	2.04562	1467	1493.81
1512	4	2	9	2	NK170	SGK3	Pan-specific	NK170	Serum/glucocorticoid regulated kinase 3	NP_037389.4	Q96BR1	1825.24	25.1076	1835.44	18.613	1.00559	0.00803879	0.558762	0	2596	1204.5	2.15525	1391.5	1366.97	0	3557.5	1419.5	2.50616	2138	2177.07
1513	4	2	9	3	PN074-2	Shc1	Y349+Y350	PN074-2	SH2 domain-containing transforming protein 1	NP_003020	P29353								0	4004.5	1195	3.35105	2809.5	2759.97	0	5458	1428.5	3.82079	4029.5	4103.14
1514	4	2	9	4	PN074-2	Shc1	Y349+Y350	PN074-2	SH2 domain-containing transforming protein 1	NP_003020	P29353	2693.66	2.46171	3734.27	9.87797	1.38632	0.47126	38.632	0	3912.5	1238	3.16034	2674.5	2627.35	0	4841	1536	3.15169	3305	3365.4
1515	4	2	9	5	PN124	Shc1	Y239	PN124	SH2 domain-containing transforming protein 1	NP_003020	P29353								0	3996	1472	2.71467	2524	2479.5	0	5272	1567	3.36439	3705	3772.71
1516	4	2	9	6	PN124	Shc1	Y239	PN124	SH2 domain-containing transforming protein 1	NP_003020	P29353	2720.67	8.86442	3559.89	5.97826	1.30846	0.38787	30.846	0	4502	1487	3.02757	3015	2961.84	0	4794	1507	3.18115	3287	3347.07
1517	4	2	9	7	PP004	SHP2	S576	PP004	Protein-tyrosine phosphatase 1D (SHPTP2, Syp, PTP2C)	NP_002825	Q06124								1	2370	1407	1.68443	963	946.022	0	3240	1628	1.99017	1612	1641.46
1518	4	2	9	8	PP004	SHP2	S576	PP004	Protein-tyrosine phosphatase 1D (SHPTP2, Syp, PTP2C)	NP_002825	Q06124	771.651	22.5971	1993.78	17.6711	2.58379	1.36949	158.379	0	2023	1415	1.42968	608	597.281	0	3927	1623	2.41959	2304	2346.11
1519	4	2	9	9	NN148	SIRPA	Pan-specific	NN148	Tyrosine-protein phosphatase non-receptor type substrate 1	NP_001035111.1.	P78324								0	3185	1423	2.23823	1762	1730.93	0	4119.5	1591	2.58925	2528.5	2574.71
1520	4	2	9	10	NN148	SIRPA	Pan-specific	NN148	Tyrosine-protein phosphatase non-receptor type substrate 1	NP_001035111.1.	P78324	1314.9	31.6399	2363.93	8.91665	1.7978	0.84623	79.7797	0	2354	1439	1.63586	915	898.868	0	3687	1572.5	2.34467	2114.5	2153.14
1521	4	2	10	1	NK171	SLK	Pan-specific	NK171	STE20-like protein-serine kinase	NP_055535	Q9H2G2								1	8858	1335	6.63521	7523	7390.36	0	2791	1410	1.97943	1381	1406.24
1522	4	2	10	2	NK171	SLK	Pan-specific	NK171	STE20-like protein-serine kinase	NP_055535	Q9H2G2	5382.89	37.2935	1313.07	7.09577	0.243933	-2.03544	-75.6067	1	4752	1316	3.61094	3436	3375.42	0	2637	1439	1.83252	1198	1219.89
1523	4	2	10	3	NN095	Smac/DIABLO	Pan-specific	NN095	Second mitochondria-derived activator of caspase	NP_620308	Q9NR28								0	2562	1295	1.97838	1267	1244.66	0	2852.5	1440.5	1.98022	1412	1437.8
1524	4	2	10	4	NN095	Smac/DIABLO	Pan-specific	NN095	Second mitochondria-derived activator of caspase	NP_620308	Q9NR28	1206.35	3.1759	1440.1	0.159095	1.19376	0.255517	19.3763	0	2475	1286	1.92457	1189	1168.04	0	2931.5	1515	1.93498	1416.5	1442.39
1525	4	2	10	5	PN075	Smad1/5/9	S463+S465/S463+S465/S465+S467	PN075	SMA- and mothers against decapentaplegic homologs 1/5/9	NP_005891	Q15797								0	2664.5	1439	1.85163	1225.5	1203.89	2	1680.5	1450	1.15897	230.5	234.712
1526	4	2	10	6	PN075	Smad1/5/9	S463+S465/S463+S465/S465+S467	PN075	SMA- and mothers against decapentaplegic homologs 1/5/9	NP_005891	Q15797	1091.17	10.3309	294.791	20.38	0.270161	-1.88811	-72.9839	0	2418	1422	1.70042	996	978.44	2	1831.5	1483	1.235	348.5	354.869
1527	4	2	10	7	PN076	Smad2	S465+S467	PN076	SMA- and mothers against decapentaplegic homolog 2	NP_001003652	Q15796								1	3242.5	1383	2.34454	1859.5	1826.72	0	3192	1609	1.98384	1583	1611.93
1528	4	2	10	8	PN076	Smad2	S465+S467	PN076	SMA- and mothers against decapentaplegic homolog 2	NP_001003652	Q15796	1821.8	0.269614	1653.68	2.52463	0.907715	-0.139689	-9.22849	1	3246	1396.5	2.32438	1849.5	1816.89	0	3291	1626	2.02399	1665	1695.43
1529	4	2	10	9	NN096	Smad2/3	Pan-specific	NN096	SMA- and mothers against decapentaplegic homolog 2/3	NP_005892	Q15796								1	3490	1419	2.45948	2071	2034.49	0	3941	1575	2.50222	2366	2409.24
1530	4	2	10	10	NN096	Smad2/3	Pan-specific	NN096	SMA- and mothers against decapentaplegic homolog 2/3	NP_005892	Q15796	3804.23	46.5203	2194.89	9.76572	0.576962	-0.793453	-42.3038	1	7087	1413	5.01557	5674	5573.96	0	3590	1645	2.18237	1945	1980.55
1531	4	2	11	1	PN125	SMC1	S957	PN125	Structural maintenance of chromosomes protein 1A	NP_006297.2.	Q14683								0	3305	1246	2.65249	2059	2022.7	0	2316.5	1409.5	1.64349	907	923.576
1532	4	2	11	2	PN125	SMC1	S957	PN125	Structural maintenance of chromosomes protein 1A	NP_006297.2.	Q14683	1561.48	29.5376	872.662	5.83431	0.55887	-0.839416	-44.113	0	2305	1185	1.94515	1120	1100.25	0	2228.5	1421.5	1.56771	807	821.748
1533	4	2	11	3	NN145	SOCS2	Pan-specific	NN145	Suppressor of cytokine signaling 2	NP_003868.1.	O14508								0	4163	1199	3.47206	2964	2911.74	0	2545.5	1492.5	1.70553	1053	1072.24
1534	4	2	11	4	NN145	SOCS2	Pan-specific	NN145	Suppressor of cytokine signaling 2	NP_003868.1.	O14508	3142.11	7.33156	1339.03	19.924	0.426157	-1.23054	-57.3843	0	4790	1357	3.52985	3433	3372.47	0	3109	1532	2.02937	1577	1605.82
1535	4	2	11	5	NN097	SOCS4	Pan-specific	NN097	Suppressor of cytokine signalling 4 (SOCS7)	NP_543143	Q8WXH5								0	2125.5	1379	1.54133	746.5	733.339	0	2107	1481	1.42269	626	637.44
1536	4	2	11	6	NN097	SOCS4	Pan-specific	NN097	Suppressor of cytokine signalling 4 (SOCS7)	NP_543143	Q8WXH5	718.849	2.01572	683.517	6.74115	0.95085	-0.0727106	-4.91502	0	2044.5	1327.5	1.54011	717	704.359	0	2192	1475.5	1.4856	716.5	729.594
1537	4	2	11	7	NN098	SOD (Cu/Zn)	Pan-specific	NN098	Superoxide dismutase 1	NP_000445	Q6ND84								0	4016	1336	3.00599	2680	2632.75	0	2346	1536.5	1.52685	809.5	824.294
1538	4	2	11	8	NN098	SOD (Cu/Zn)	Pan-specific	NN098	Superoxide dismutase 1	NP_000445	Q6ND84	3324.58	20.8096	854.842	3.57356	0.257128	-1.95944	-74.2872	0	5470	1381.5	3.95946	4088.5	4016.42	0	2417	1547.5	1.56187	869.5	885.39
1539	4	2	11	9	NN151	SOD (Mn)	Pan-specific	NN151	Superoxide dismutase [Mn], mitochondrial [Precursor]	NP_000627.2.	P04179								0	2736	1378	1.98549	1358	1334.06	0	3988	1596	2.49875	2392	2435.71
1540	4	2	11	10	NN151	SOD (Mn)	Pan-specific	NN151	Superoxide dismutase [Mn], mitochondrial [Precursor]	NP_000627.2.	P04179	2120.94	37.1005	2473.64	1.5334	1.1663	0.221938	16.6299	0	4335	1375	3.15273	2960	2907.81	0	4106.5	1640	2.50396	2466.5	2511.58
1543	4	3	1	3	NN099	SODD	Pan-specific	NN099	Silencer of death domains (Bcl2 associated athanogene 4 (BAG4))	NP_004865	O95429								3	4991.5	1469	3.39789	3522.5	3460.4	0	3590	1522	2.35874	2068	2105.79
1544	4	3	1	4	NN099	SODD	Pan-specific	NN099	Silencer of death domains (Bcl2 associated athanogene 4 (BAG4))	NP_004865	O95429	3424.54	1.04705	2343.56	10.1456	0.684343	-0.547208	-31.5657	0	4906.5	1457	3.36754	3449.5	3388.68	0	4078	1543	2.6429	2535	2581.33
1545	4	3	1	5	PN077	SOX9	S181	PN077	SRY (sex determining region Y)-box 9 (campomelic dysplasia, autosomal sex-reversal)	NP_000337	P48436								0	3626	1480.5	2.44917	2145.5	2107.67	0	6107.5	1552.5	3.93398	4555	4638.24
1546	4	3	1	6	PN077	SOX9	S181	PN077	SRY (sex determining region Y)-box 9 (campomelic dysplasia, autosomal sex-reversal)	NP_000337	P48436	2070.59	1.79101	4548.89	1.9643	2.19691	1.13547	119.691	0	3525	1455	2.42268	2070	2033.5	0	5943	1563.5	3.80109	4379.5	4459.54
1547	4	3	1	7	NN100	SPHK1	Pan-specific	NN100	Sphingosine kinase 1	NP_892010	Q9NYA1								0	6288	1457	4.31572	4831	4745.83	0	4286	1554	2.75804	2732	2781.93
1548	4	3	1	8	NN100	SPHK1	Pan-specific	NN100	Sphingosine kinase 1	NP_892010	Q9NYA1	3683.39	28.8438	3386.78	17.8593	0.919474	-0.12112	-8.05264	0	4110	1442	2.85021	2668	2620.96	0	5446	1526	3.56881	3920	3991.64
1549	4	3	1	9	NN101	SPHK2	Pan-specific	NN101	Sphingosine kinase 2	NP_064511	Q9NRA0								0	7240	1434	5.04881	5806	5703.64	0	8001	1466	5.45771	6535	6654.43
1550	4	3	1	10	NN101	SPHK2	Pan-specific	NN101	Sphingosine kinase 2	NP_064511	Q9NRA0	4409.36	29.3528	5766.24	15.4033	1.30773	0.387059	30.7725	0	4662	1491	3.12676	3171	3115.09	0	6251.5	1461	4.27892	4790.5	4878.05
1551	4	3	2	1	NK172-1	Src	Pan-specific	NK172-1	Src proto-oncogene-encoded protein-tyrosine kinase	NP_005408	P12931								0	2857	1471.5	1.94156	1385.5	1361.07	0	3075	1563	1.96737	1512	1539.63
1552	4	3	2	2	NK172-1	Src	Pan-specific	NK172-1	Src proto-oncogene-encoded protein-tyrosine kinase	NP_005408	P12931	1331.85	2.19436	1207.17	27.5411	0.906384	-0.141805	-9.36159	0	2805	1479	1.89655	1326	1302.62	0	2383	1524	1.56365	859	874.698
1553	4	3	2	3	NK172-2	Src	Pan-specific	NK172-2	Src proto-oncogene-encoded protein-tyrosine kinase	NP_005408	P12931								0	3719	1474	2.52307	2245	2205.42	3	9294.5	1555	5.97717	7739.5	7880.94
1554	4	3	2	4	NK172-2	Src	Pan-specific	NK172-2	Src proto-oncogene-encoded protein-tyrosine kinase	NP_005408	P12931	2473.61	10.8419	7847.34	0.42821	3.17243	1.66559	217.243	0	4270	1479	2.88709	2791	2741.79	3	9232.5	1559	5.92207	7673.5	7813.73
1555	4	3	2	5	PK107	Src	Y418	PK107	Src proto-oncogene-encoded protein-tyrosine kinase	NP_005408	P12931								0	2698	1439	1.87491	1259	1236.8	0	3386	1546.5	2.18946	1839.5	1873.12
1556	4	3	2	6	PK107	Src	Y418	PK107	Src proto-oncogene-encoded protein-tyrosine kinase	NP_005408	P12931	1301.64	4.98113	1772.31	5.68802	1.3616	0.445299	36.1597	0	2830	1439	1.96664	1391	1366.48	0	3225	1583.5	2.03663	1641.5	1671.5
1557	4	3	2	7	PK108	Src	Y529	PK108	Src proto-oncogene-encoded protein-tyrosine kinase	NP_005408	P12931								0	3015	1457	2.06932	1558	1530.53	0	3723	1574	2.36531	2149	2188.27
1558	4	3	2	8	PK108	Src	Y529	PK108	Src proto-oncogene-encoded protein-tyrosine kinase	NP_005408	P12931	1508.92	1.43229	2193.62	0.243704	1.45377	0.539798	45.3768	0	2968	1454	2.04127	1514	1487.31	0	3685	1525.5	2.4156	2159.5	2198.97
1559	4	3	2	9	PN078	STAT1	S727	PN078	Signal transducer and activator of transcription 1	NP_009330	P42224								0	4382	1433	3.05792	2949	2897.01	0	6715	1447	4.64064	5268	5364.27
1560	4	3	2	10	PN078	STAT1	S727	PN078	Signal transducer and activator of transcription 1	NP_009330	P42224	3241.57	10.6296	5973.71	10.202	1.84284	0.881933	84.2843	0	5128	1477.5	3.47073	3650.5	3586.14	3	7923	1458	5.43416	6465	6583.15
1561	4	3	3	1	PN079	STAT1	Y701	PN079	Signal transducer and activator of transcription 1	NP_009330	P42224								0	2676	1476.5	1.81239	1199.5	1178.35	0	2698	1575	1.71302	1123	1143.52
1562	4	3	3	2	PN079	STAT1	Y701	PN079	Signal transducer and activator of transcription 1	NP_009330	P42224	1326.44	11.1646	1112.21	2.81529	0.838491	-0.254133	-16.1509	0	2965	1464	2.02527	1501	1474.54	0	2616	1554.5	1.68286	1061.5	1080.9
1563	4	3	3	3	NN102-NN124	STAT1a	Pan-specific	NN102-NN124	Signal transducer and activator of transcription 1 alpha	NP_009330	P42224								0	3493	1437	2.43076	2056	2019.75	0	4378	1537	2.84841	2841	2892.92
1564	4	3	3	4	NN102-NN124	STAT1a	Pan-specific	NN102-NN124	Signal transducer and activator of transcription 1 alpha	NP_009330	P42224	2230.22	9.43729	2832.33	2.13913	1.26998	0.344802	26.9977	0	3926	1441.5	2.72355	2484.5	2440.7	0	4262	1540	2.76753	2722	2771.74
1565	4	3	3	5	NN139	STAT1a/b	Pan-specific	NN139	Signal transducer and activator of transcription 1 alpha	NP_009330	P42224								0	4058.5	1437	2.82429	2621.5	2575.28	0	5617	1527	3.67845	4090	4164.75
1566	4	3	3	6	NN139	STAT1a/b	Pan-specific	NN139	Signal transducer and activator of transcription 1 alpha	NP_009330	P42224	3230.77	20.2889	3686.16	12.9834	1.14095	0.19024	14.0954	0	5389	1433	3.76064	3956	3886.25	0	4710	1560	3.01923	3150	3207.57
1567	4	3	3	7	NN103	STAT2	Pan-specific	NN103	Signal transducer and activator of transcription 2	NP_005410	P52630								0	3003.5	1419	2.11663	1584.5	1556.56	0	4796	1542	3.11025	3254	3313.47
1568	4	3	3	8	NN103	STAT2	Pan-specific	NN103	Signal transducer and activator of transcription 2	NP_005410	P52630	1537.65	1.22984	3327.72	0.428397	2.16416	1.1138	116.416	0	2981	1435	2.07735	1546	1518.74	0	4810	1528	3.14791	3282	3341.98
1569	4	3	3	9	PN080	STAT2	Y690	PN080	Signal transducer and activator of transcription 2	NP_005410	P52630								0	2809	1429	1.96571	1380	1355.67	0	2773.5	1444	1.92071	1329.5	1353.8
1570	4	3	3	10	PN080	STAT2	Y690	PN080	Signal transducer and activator of transcription 2	NP_005410	P52630	1269.71	6.76983	1645.28	17.7162	1.29579	0.37383	29.5788	0	2626	1421	1.84799	1205	1183.75	0	3306	1404	2.3547	1902	1936.76
1571	4	3	4	1	NN104	STAT3	Pan-specific	NN104	Signal transducer and activator of transcription 3 (acute phase response factor)	NP_003141	P40763								0	4384.5	1480	2.9625	2904.5	2853.29	3	6962	1580	4.40633	5382	5480.36
1572	4	3	4	2	NN104	STAT3	Pan-specific	NN104	Signal transducer and activator of transcription 3 (acute phase response factor)	NP_003141	P40763	2157.53	32.2482	4124.52	32.8725	1.91169	0.934848	91.1689	0	2918	1430	2.04056	1488	1461.77	0	4230	1511	2.79947	2719	2768.69
1573	4	3	4	3	PN081-2	STAT3	S727	PN081-2	Signal transducer and activator of transcription 3	NP_003141	P40763								0	5821.5	1477	3.94144	4344.5	4267.9	0	4967	1550	3.20452	3417	3479.45
1574	4	3	4	4	PN081-2	STAT3	S727	PN081-2	Signal transducer and activator of transcription 3	NP_003141	P40763	3998.98	6.72481	3330.27	4.47944	0.83278	-0.263993	-16.722	0	5272	1475	3.57424	3797	3730.06	0	4709	1585	2.97098	3124	3181.09
1575	4	3	4	5	PN082	STAT3	Y705	PN082	Signal transducer and activator of transcription 3	NP_003141	P40763								0	2368	1447	1.63649	921	904.762	0	3027	1544	1.96049	1483	1510.1
1576	4	3	4	6	PN082	STAT3	Y705	PN082	Signal transducer and activator of transcription 3	NP_003141	P40763	970.335	6.75778	1584.44	4.69152	1.63287	0.707414	63.2875	0	2495.5	1441	1.73178	1054.5	1035.91	0	3226	1597	2.02004	1629	1658.77
1577	4	3	4	7	NN117	STAT4	Pan-specific	NN117	Signal transducer and activator of transcription 4 (acute phase response factor)	NP_003142	Q14765								0	4381	1428	3.06793	2953	2900.94	0	5148	1515.5	3.3969	3632.5	3698.88
1578	4	3	4	8	NN117	STAT4	Pan-specific	NN117	Signal transducer and activator of transcription 4 (acute phase response factor)	NP_003142	Q14765	2640.12	9.87907	3683.86	0.407712	1.39534	0.480618	39.5341	0	3881	1459	2.66004	2422	2379.3	0	5115	1512	3.38294	3603	3668.85
1579	4	3	4	9	NN105	STAT5A	Pan-specific	NN105	Signal transducer and activator of transcription 5A	NP_003143	P42229								0	3832	1432	2.67598	2400	2357.69	0	5220	1476	3.53659	3744	3812.42
1580	4	3	4	10	NN105	STAT5A	Pan-specific	NN105	Signal transducer and activator of transcription 5A	NP_003143	P42229	2643.06	10.7972	4017.1	5.09506	1.51986	0.603941	51.9863	1	4439	1458	3.04458	2981	2928.44	0	5620	1474	3.81275	4146	4221.77
1581	4	3	5	1	PN083	STAT5A	Y694	PN083	Signal transducer and activator of transcription 5A	NP_003143	P42229								0	2455.5	1456	1.68647	999.5	981.878	0	3241	1551	2.08962	1690	1720.88
1582	4	3	5	2	PN083	STAT5A	Y694	PN083	Signal transducer and activator of transcription 5A	NP_003143	P42229	1049.91	6.47953	1917.41	10.2496	1.82627	0.868899	82.6268	0	2629	1491	1.76325	1138	1117.94	0	3627	1551	2.33849	2076	2113.94
1583	4	3	5	3	PN119	STAT5A	S780	PN119	Signal transducer and activator of transcription 5A	NP_003143	P42229								0	2223.5	1444	1.53982	779.5	765.757	2	1752	1508	1.1618	244	248.459
1584	4	3	5	4	PN119	STAT5A	S780	PN119	Signal transducer and activator of transcription 5A	NP_003143	P42229	968.125	20.9031	407.819	39.0762	0.421246	-1.24726	-57.8754	0	2665.5	1474	1.80834	1191.5	1170.49	0	2084	1527	1.36477	557	567.179
1585	4	3	5	5	NN106	STAT5B	Pan-specific	NN106	Signal transducer and activator of transcription 5B	NP_036580	P51692								0	3630	1432.5	2.53403	2197.5	2158.76	0	5138	1520	3.38026	3618	3684.12
1586	4	3	5	6	NN106	STAT5B	Pan-specific	NN106	Signal transducer and activator of transcription 5B	NP_036580	P51692	2342.71	7.85198	3693.54	0.255014	1.57661	0.656828	57.6613	0	3978	1406	2.8293	2572	2526.65	0	5154.5	1518	3.39559	3636.5	3702.96
1587	4	3	5	7	NN107	STAT6	Pan-specific	NN107	Signal transducer and activator of transcription 6	NP_003144	P42226								0	5057.5	1431	3.53424	3626.5	3562.56	0	6058	1503	4.03061	4555	4638.24
1588	4	3	5	8	NN107	STAT6	Pan-specific	NN107	Signal transducer and activator of transcription 6	NP_003144	P42226	3500.18	1.78221	5887.41	21.2176	1.68203	0.750204	68.203	0	4945	1445.5	3.42096	3499.5	3437.8	3	8509.5	1501	5.66922	7008.5	7136.58
1589	4	3	5	9	NN108	STI1	Pan-specific	NN108	Stress induced phosphoprotein 1 (Hsc70/Hsp90 organizing protein (Hop))	NP_006810	P31948								0	2449	1419	1.72586	1030	1011.84	0	5229.5	1548	3.37823	3681.5	3748.78
1590	4	3	5	10	NN108	STI1	Pan-specific	NN108	Stress induced phosphoprotein 1 (Hsc70/Hsp90 organizing protein (Hop))	NP_006810	P31948	1059.98	4.54124	2679.08	39.9278	2.52749	1.33771	152.749	0	2576	1448	1.77901	1128	1108.11	0	3098.5	1518	2.04117	1580.5	1609.38
1591	4	3	6	1	NK173	STK33	Pan-specific	NK173	FLJ35932 protein-serine kinase	NP_112168	Q8NEF5								0	3551	1467.5	2.41976	2083.5	2046.77	0	4048	1585	2.55394	2463	2508.01
1592	4	3	6	2	NK173	STK33	Pan-specific	NK173	FLJ35932 protein-serine kinase	NP_112168	Q8NEF5	2177.67	6.01105	2349.92	6.72733	1.0791	0.109831	7.91018	0	3819	1469	2.59973	2350	2308.57	0	3683	1530.5	2.4064	2152.5	2191.84
1593	4	3	6	3	NN134	Striatin	Pan-specific	NN134	Striatin	NP_003153.2.	O43815								0	3533	1473	2.39851	2060	2023.68	0	5327	1558.5	3.41803	3768.5	3837.37
1594	4	3	6	4	NN134	Striatin	Pan-specific	NN134	Striatin	NP_003153.2.	O43815	2115.29	4.33066	3656.63	4.94291	1.72867	0.78966	72.8667	0	3730.5	1484	2.51381	2246.5	2206.89	0	4957.5	1544	3.21082	3413.5	3475.88
1595	4	3	6	5	NK174	Syk	Pan-specific	NK174	Spleen protein-tyrosine kinase	NP_003168	P43405								0	3370.5	1441.5	2.33819	1929	1894.99	0	4759	1476	3.22425	3283	3343
1596	4	3	6	6	NK174	Syk	Pan-specific	NK174	Spleen protein-tyrosine kinase	NP_003168	P43405	2161.21	12.3182	3349.11	0.182426	1.54964	0.631936	54.9643	0	3906	1435	2.72195	2471	2427.43	0	4773.5	1478.5	3.22861	3295	3355.22
1597	4	3	6	7	PN084	Synapsin 1	S9	PN084	Synapsin 1 isoform Ia	NP_008881	P17600								2	1442	1403	1.0278	39	38.3124	2	1614.5	1495	1.07993	119.5	121.684
1598	4	3	6	8	PN084	Synapsin 1	S9	PN084	Synapsin 1 isoform Ia	NP_008881	P17600	89.15	57.0248	107.683	13.0024	1.20788	0.272478	20.7881	2	1552	1409.5	1.1011	142.5	139.988	2	1581	1489	1.06179	92	93.6813
1599	4	3	6	9	PN111	Synapsin 1	S605	PN111	Synapsin 1 isoform Ia	NP_008881	P17600								0	2458	1432	1.71648	1026	1007.91	0	2587	1517.5	1.70478	1069.5	1089.05
1600	4	3	6	10	PN111	Synapsin 1	S605	PN111	Synapsin 1 isoform Ia	NP_008881	P17600	936.444	7.63179	1125.19	3.21267	1.20156	0.26491	20.1561	0	2319.5	1439	1.61188	880.5	864.976	0	2627.5	1487	1.76698	1140.5	1161.34
1601	4	3	7	1	NK175-1	TAK1	Pan-specific	NK175-1	TGF-beta-activated protein-serine kinase 1	NP_663306	O43318								0	7040.5	1497	4.70307	5543.5	5445.76	3	8911.5	1573.5	5.66349	7338	7472.1
1602	4	3	7	2	NK175-1	TAK1	Pan-specific	NK175-1	TGF-beta-activated protein-serine kinase 1	NP_663306	O43318	5350.23	1.78563	7030.43	6.28236	1.31404	0.394012	31.4042	3	6835	1486	4.5996	5349	5254.69	1	8026.5	1556	5.15842	6470.5	6588.75
1603	4	3	7	3	NK175-2	TAK1	Pan-specific	NK175-2	TGF-beta-activated protein-serine kinase 1	NP_663306	O43318								0	4290	1459	2.94037	2831	2781.09	0	3629	1555.5	2.33301	2073.5	2111.39
1604	4	3	7	4	NK175-2	TAK1	Pan-specific	NK175-2	TGF-beta-activated protein-serine kinase 1	NP_663306	O43318	2604.51	6.77982	2205.58	4.27054	0.846834	-0.239849	-15.3166	0	3932.5	1461	2.69165	2471.5	2427.93	0	3825	1566.5	2.44175	2258.5	2299.77
1605	4	3	7	5	NK175-3	TAK1	Pan-specific	NK175-3	TGF-beta-activated protein-serine kinase 1	NP_663306	O43318								0	2898	1464	1.97951	1434	1408.72	0	3792.5	1535	2.47068	2257.5	2298.76
1606	4	3	7	6	NK175-3	TAK1	Pan-specific	NK175-3	TGF-beta-activated protein-serine kinase 1	NP_663306	O43318	1414.86	0.433952	1724.19	33.3235	1.21863	0.285266	21.8635	0	2896.5	1450	1.99759	1446.5	1421	0	2639	1510	1.74768	1129	1149.63
1607	4	3	7	7	NK175-4	TAK1	Pan-specific	NK175-4	TGF-beta-activated protein-serine kinase 1	NP_663306	O43318								0	2979	1416	2.10381	1563	1535.44	0	2767	1516	1.8252	1251	1273.86
1608	4	3	7	8	NK175-4	TAK1	Pan-specific	NK175-4	TGF-beta-activated protein-serine kinase 1	NP_663306	O43318	1968.42	21.9963	1480.57	13.9615	0.752162	-0.410885	-24.7838	0	3885.5	1441	2.69639	2444.5	2401.4	0	3154	1497	2.10688	1657	1687.28
1609	4	3	7	9	NK175-5	TAK1	Pan-specific	NK175-5	TGF-beta-activated protein-serine kinase 1	NP_663306	O43318								0	2427.5	1388	1.74892	1039.5	1021.17	0	3313.5	1478	2.24188	1835.5	1869.04
1610	4	3	7	10	NK175-5	TAK1	Pan-specific	NK175-5	TGF-beta-activated protein-serine kinase 1	NP_663306	O43318	978.685	4.34128	1503.23	24.3353	1.53597	0.619147	53.5967	0	2346	1393	1.68413	953	936.198	0	2590	1473	1.75832	1117	1137.41
1611	4	3	8	1	PN085	Tau	S515	PN085	Microtubule-associated protein tau	NP_005901	P10636								0	3573	1460	2.44726	2113	2075.75	0	3963	1569	2.52581	2394	2437.75
1612	4	3	8	2	PN085	Tau	S515	PN085	Microtubule-associated protein tau	NP_005901	P10636	2230.72	6.94704	3270.45	25.4612	1.4661	0.551981	46.6097	0	3918	1489.5	2.63041	2428.5	2385.68	1	5615.5	1586	3.54067	4029.5	4103.14
1613	4	3	8	3	PN086	Tau	S515+S518	PN086	Microtubule-associated protein tau	NP_005901	P10636								0	3476	1498	2.32043	1978	1943.13	0	4372	1567.5	2.78915	2804.5	2855.75
1614	4	3	8	4	PN086	Tau	S515+S518	PN086	Microtubule-associated protein tau	NP_005901	P10636	1901.38	2.19582	2813.24	1.51118	1.47958	0.565189	47.9581	0	3368	1475	2.28339	1893	1859.63	0	4278	1557	2.74759	2721	2770.73
1615	4	3	8	5	PN088	Tau	S530	PN088	Microtubule-associated protein tau	NP_005901	P10636								0	3570	1474	2.42198	2096	2059.05	0	4940.5	1557.5	3.17207	3383	3444.82
1616	4	3	8	6	PN088	Tau	S530	PN088	Microtubule-associated protein tau	NP_005901	P10636	1866.99	10.2868	3433.88	0.318778	1.83926	0.879123	83.9256	0	3167	1462	2.16621	1705	1674.94	0	4903.5	1542	3.17996	3361.5	3422.93
1617	4	3	8	7	PN089	Tau	S578	PN089	Microtubule-associated protein tau	NP_005901	P10636								0	3659	1420	2.57676	2239	2199.52	0	4191	1555	2.69518	2636	2684.17
1618	4	3	8	8	PN089	Tau	S578	PN089	Microtubule-associated protein tau	NP_005901	P10636	2320.85	5.22751	2845.57	5.67186	1.22609	0.294066	22.6091	0	3930	1444	2.72161	2486	2442.17	0	4493	1540	2.91753	2953	3006.97
1619	4	3	8	9	PN090	Tau	S712	PN090	Microtubule-associated protein tau	NP_005901	P10636								0	3279	1418	2.31241	1861	1828.19	0	4118	1531	2.68975	2587	2634.28
1620	4	3	8	10	PN090	Tau	S712	PN090	Microtubule-associated protein tau	NP_005901	P10636	1864.54	1.94942	2682.9	1.81232	1.43891	0.524976	43.891	0	3349	1414	2.36846	1935	1900.88	0	4239.5	1557	2.72286	2682.5	2731.52
1621	4	3	9	1	PN091	Tau	S716	PN091	Microtubule-associated protein tau	NP_005901	P10636								0	2804.5	1442	1.94487	1362.5	1338.48	0	4031	1613	2.49907	2418	2462.19
1622	4	3	9	2	PN091	Tau	S716	PN091	Microtubule-associated protein tau	NP_005901	P10636	1486.57	9.962	2357.82	4.42669	1.58608	0.665463	58.6078	0	3123	1459	2.14051	1664	1634.66	0	3879	1666	2.32833	2213	2253.44
1623	4	3	9	3	PN092	Tau	S720	PN092	Microtubule-associated protein tau	NP_005901	P10636								0	3798	1473	2.57841	2325	2284.01	0	5341.5	1615	3.30743	3726.5	3794.6
1624	4	3	9	4	PN092	Tau	S720	PN092	Microtubule-associated protein tau	NP_005901	P10636	2271.48	0.551411	3710.85	2.25698	1.63367	0.708115	63.3668	0	3772.5	1473	2.5611	2299.5	2258.96	0	5206	1644	3.16667	3562	3627.1
1625	4	3	9	5	PN106	Tau	S202	PN106	Microtubule-associated protein tau	NP_005901	P10636								0	3006	1463	2.05468	1543	1515.8	0	3247	1554.5	2.08877	1692.5	1723.43
1626	4	3	9	6	PN106	Tau	S202	PN106	Microtubule-associated protein tau	NP_005901	P10636	1425.42	6.34045	1726.99	0.206368	1.21157	0.276879	21.1571	0	2812	1453	1.93531	1359	1335.04	0	3245.5	1546	2.09929	1699.5	1730.56
1627	4	3	9	7	PN107	Tau	S738	PN107	Microtubule-associated protein tau	NP_005901	P10636								0	3575.5	1431.5	2.49773	2144	2106.2	0	6085	1593	3.81984	4492	4574.09
1628	4	3	9	8	PN107	Tau	S738	PN107	Microtubule-associated protein tau	NP_005901	P10636	2507.5	16.0039	4213.62	8.55486	1.68041	0.748813	68.0409	0	4396	1435	3.06341	2961	2908.8	0	5363	1579	3.39645	3784	3853.15
1629	4	3	9	9	PN120	Tau	T181	PN120	Microtubule-associated protein tau	NP_005901	P10636								0	2284.5	1400.5	1.6312	884	868.414	2	1573	1505	1.04518	68	69.2427
1630	4	3	9	10	PN120	Tau	T181	PN120	Microtubule-associated protein tau	NP_005901	P10636	845.329	2.73097	89.6082	22.7273	0.106004	-3.23781	-89.3996	0	2232	1395	1.6	837	822.243	2	1560	1452	1.07438	108	109.974
1631	4	3	10	1	PN121	Tau	T205	PN121	Microtubule-associated protein tau	NP_005901	P10636								0	2753	1421	1.93737	1332	1308.52	1	4030	1645	2.44985	2385	2428.59
1632	4	3	10	2	PN121	Tau	T205	PN121	Microtubule-associated protein tau	NP_005901	P10636	1487.8	12.0502	2589.47	6.21313	1.74047	0.79948	74.0474	0	3159	1462	2.16074	1697	1667.08	1	4394	1693	2.59539	2701	2750.36
1633	4	3	10	3	PN122	Tau	T547	PN122	Microtubule-associated protein tau	NP_005901	P10636								1	3856	1442	2.67406	2414	2371.44	0	3155	1623	1.94393	1532	1560
1634	4	3	10	4	PN122	Tau	T547	PN122	Microtubule-associated protein tau	NP_005901	P10636	1769.74	33.9994	1473.44	5.87422	0.832577	-0.264344	-16.7423	0	2614	1425	1.83439	1189	1168.04	0	2946	1584	1.85985	1362	1386.89
1635	4	3	10	5	NN109-1	TBK1	Pan-specific	NN109-1	Tank-binding protein 1	NP_037386	Q9UHD2								0	5760	1467	3.92638	4293	4217.31	0	5158.5	1541	3.3475	3617.5	3683.61
1636	4	3	10	6	NN109-1	TBK1	Pan-specific	NN109-1	Tank-binding protein 1	NP_037386	Q9UHD2	3976.88	6.04582	3759.22	2.01124	0.945269	-0.0812035	-5.47312	0	5253	1449.5	3.62401	3803.5	3736.44	0	5297	1531	3.45983	3766	3834.82
1637	4	3	10	7	NN109-2	TBK1	Pan-specific	NN109-2	Tank-binding protein 1	NP_037386	Q9UHD2								2	1392.5	1373	1.0142	19.5	19.1562	0	2667	1528	1.74542	1139	1159.82
1638	4	3	10	8	NN109-2	TBK1	Pan-specific	NN109-2	Tank-binding protein 1	NP_037386	Q9UHD2	454.1	95.7815	1055.95	9.83607	2.32537	1.21746	132.537	0	2297	1392	1.65014	905	889.044	0	2444	1509	1.61962	935	952.087
1639	4	3	10	9	NK176	TEK (TIE2)	Pan-specific	NK176	Angiopoietin-1 receptor-tyrosine kinase	NP_444515	Q02763								0	3049	1398	2.18097	1651	1621.89	0	2273	1504	1.5113	769	783.054
1640	4	3	10	10	NK176	TEK (TIE2)	Pan-specific	NK176	Angiopoietin-1 receptor-tyrosine kinase	NP_444515	Q02763	1635.64	0.840841	1198	34.6366	0.732433	-0.449231	-26.7567	0	3043	1364	2.23094	1679	1649.4	0	3013	1429	2.10847	1584	1612.95
1653	4	4	1	3	NK177	Tlk1	Pan-specific	NK177	Tousled-like protein-serine kinase 1	NP_036422	Q9UKI8								0	3244	1305	2.48582	1939	1904.81	0	2822.5	1297	2.17618	1525.5	1553.38
1654	4	4	1	4	NK177	Tlk1	Pan-specific	NK177	Tousled-like protein-serine kinase 1	NP_036422	Q9UKI8	2316.92	17.7867	1631.53	4.79014	0.704182	-0.50598	-29.5818	0	4054.5	1276.5	3.17626	2778	2729.02	0	2988	1309	2.28266	1679	1709.68
1655	4	4	1	5	NP034	TPIPb	Pan-specific	NP034	Phosphatidylinositol-3,4,5-trisphosphate 3-phosphatase TPTE2	NP_570141.2	Q6XPS3								0	6223	1320	4.71439	4903	4816.56	3	5715	1316.5	4.34106	4398.5	4478.88
1656	4	4	1	6	NP034	TPIPb	Pan-specific	NP034	Phosphatidylinositol-3,4,5-trisphosphate 3-phosphatase TPTE2	NP_570141.2	Q6XPS3	3414.22	41.0732	4033.9	11.0312	1.1815	0.240616	18.1497	0	3331	1283	2.59626	2048	2011.89	3	4793	1268.5	3.77848	3524.5	3588.91
1657	4	4	1	7	NN110	TRADD	Pan-specific	NN110	Tumor necrosis factor receptor type 1 associated DEATH domain protein	NP_003789	Q15628								0	2228	1183	1.88335	1045	1026.58	0	3266	1229.5	2.65636	2036.5	2073.72
1658	4	4	1	8	NN110	TRADD	Pan-specific	NN110	Tumor necrosis factor receptor type 1 associated DEATH domain protein	NP_003789	Q15628	1033.45	0.665399	2106.81	1.57081	2.03861	1.02759	103.861	0	2239	1180	1.89746	1059	1040.33	0	3276.5	1175	2.78851	2101.5	2139.91
1659	4	4	1	9	NN111	Trail	Pan-specific	NN111	Tumor necrosis factor-related apoptosis-inducing ligand	NP_003801	P50591								0	2407	1148	2.09669	1259	1236.8	0	2591	1137	2.2788	1454	1480.57
1660	4	4	1	10	NN111	Trail	Pan-specific	NN111	Tumor necrosis factor-related apoptosis-inducing ligand	NP_003801	P50591	1467.66	15.7296	1673.79	11.5437	1.14045	0.189601	14.0448	0	2914	1185	2.45907	1729	1698.52	0	2998.5	1165	2.57382	1833.5	1867.01
1661	4	4	2	1	NK178	TrkA	Pan-specific	NK178	Nerve growth factor (NGF) receptor-tyrosine kinase	NP_002520	P04629								3	5606	1321	4.24375	4285	4209.45	0	2369	1282	1.84789	1087	1106.87
1662	4	4	2	2	NK178	TrkA	Pan-specific	NK178	Nerve growth factor (NGF) receptor-tyrosine kinase	NP_002520	P04629	4199.87	0.228057	1267.75	12.6908	0.301855	-1.72807	-69.8145	0	5568.5	1303	4.2736	4265.5	4190.3	0	2719	1316	2.06611	1403	1428.64
1663	4	4	2	3	NK179	TrkB	Pan-specific	NK179	BNDF/NT3/4/5 receptor- tyrosine kinase	NP_006171	Q16620								0	3956.5	1309	3.02254	2647.5	2600.82	3	6930	1291	5.36793	5639	5742.05
1664	4	4	2	4	NK179	TrkB	Pan-specific	NK179	BNDF/NT3/4/5 receptor- tyrosine kinase	NP_006171	Q16620	2365.3	9.95743	4900.7	17.1679	2.07192	1.05097	107.192	0	3474	1306	2.66003	2168	2129.78	0	5319.5	1333	3.99062	3986.5	4059.35
1665	4	4	2	5	NK180	TTK	Pan-specific	NK180	Dual specificity protein kinase	AAA61239.1	P33981								3	5052	1315	3.84183	3737	3671.11	0	3400	1304	2.60736	2096	2134.3
1666	4	4	2	6	NK180	TTK	Pan-specific	NK180	Dual specificity protein kinase	AAA61239.1	P33981	3752.41	2.16637	2176.05	1.91858	0.579909	-0.786101	-42.0091	0	5183.5	1281	4.04645	3902.5	3833.7	0	3425	1247	2.74659	2178	2217.8
1667	4	4	2	7	NK181	Tyk2	Pan-specific	NK181	Protein-tyrosine kinase 2 (Jak-related)	NP_003322	P29597								0	1558.5	1124	1.38657	434.5	426.839	0	1796	1172	1.53242	624	635.404
1668	4	4	2	8	NK181	Tyk2	Pan-specific	NK181	Protein-tyrosine kinase 2 (Jak-related)	NP_003322	P29597	347.759	22.7401	631.076	0.68576	1.81469	0.859727	81.4695	2	1418.5	1145	1.23886	273.5	268.678	0	1758.5	1143	1.5385	615.5	626.748
1669	4	4	2	9	NK183-1	Tyro10 (DDR2)	Pan-specific	NK183-1	Neurotrophic receptor-tyrosine kinase of discoidin domain receptor family, member 2 precursor	NP_006173	Q16832								0	4764	1213	3.92745	3551	3488.39	0	1913.5	1161	1.64815	752.5	766.252
1670	4	4	2	10	NK183-1	Tyro10 (DDR2)	Pan-specific	NK183-1	Neurotrophic receptor-tyrosine kinase of discoidin domain receptor family, member 2 precursor	NP_006173	Q16832	3327.04	4.84978	1297.03	40.9225	0.389845	-1.35903	-61.0155	0	4416.5	1194	3.69891	3222.5	3165.69	0	2961	1166	2.53945	1795	1827.8
1671	4	4	3	1	NK183-2	Tyro10 (DDR2)	Pan-specific	NK183-2	Neurotrophic receptor-tyrosine kinase of discoidin domain receptor family, member 2 precursor	NP_006173	Q16832								0	5603	1307	4.28692	4296	4220.26	0	3862.5	1311	2.94622	2551.5	2598.13
1672	4	4	3	2	NK183-2	Tyro10 (DDR2)	Pan-specific	NK183-2	Neurotrophic receptor-tyrosine kinase of discoidin domain receptor family, member 2 precursor	NP_006173	Q16832	3293.39	28.1432	2692.06	3.48936	0.817414	-0.290862	-18.2586	0	3681	1272	2.89387	2409	2366.53	3	4056	1320	3.07273	2736	2786
1673	4	4	3	3	NK182	Tyro3	Pan-specific	NK182	Tyrosine-protein kinase receptor TYRO3	NP_006284	Q06418								0	2350	1283	1.83164	1067	1048.19	0	3541	1304	2.71549	2237	2277.88
1674	4	4	3	4	NK182	Tyro3	Pan-specific	NK182	Tyrosine-protein kinase receptor TYRO3	NP_006284	Q06418	1006.68	4.12296	2009.06	13.3806	1.99572	0.996909	99.572	0	2253	1270.5	1.77332	982.5	965.178	0	3034	1325	2.28981	1709	1740.23
1675	4	4	3	5	PN093	Tyrosine Hydroxylase	S71	PN093	Tyrosine hydroxylase isoform a	NP_954986	P07101								2	1617	1273	1.27023	344	337.935	0	1675	1257	1.33254	418	425.639
1676	4	4	3	6	PN093	Tyrosine Hydroxylase	S71	PN093	Tyrosine hydroxylase isoform a	NP_954986	P07101	331.058	2.07715	417.238	2.01342	1.26032	0.333785	26.0316	2	1539	1209	1.27295	330	324.182	0	1615.5	1214	1.33072	401.5	408.837
1677	4	4	3	7	PN109	Tyrosine Hydroxylase	S19	PN109	Tyrosine hydroxylase isoform a	NP_954986	P07101								0	1735	1158.5	1.49763	576.5	566.336	0	1937	1179	1.64292	758	771.853
1678	4	4	3	8	PN109	Tyrosine Hydroxylase	S19	PN109	Tyrosine hydroxylase isoform a	NP_954986	P07101	590.158	4.03662	737.74	4.62388	1.25007	0.322011	25.0072	0	1774	1149	1.54395	625	613.981	0	1832	1141	1.60561	691	703.628
1679	4	4	3	9	PK110	VEGFR2 (KDR)	Y1054	PK110	Vascular endothelial growth factor receptor-tyrosine kinase 2 (Flk1)	NP_002244	P35968								0	3497	1190	2.93866	2307	2266.33	0	3962	1183	3.34911	2779	2829.79
1680	4	4	3	10	PK110	VEGFR2 (KDR)	Y1054	PK110	Vascular endothelial growth factor receptor-tyrosine kinase 2 (Flk1)	NP_002244	P35968	2387.65	5.08126	3250.33	12.9386	1.36131	0.444998	36.1312	0	3762	1208	3.11424	2554	2508.97	0	4795	1190	4.02941	3605	3670.88
1681	4	4	4	1	PK111-2	VEGFR2 (KDR)	Y1054+Y1059	PK111-2	Vascular endothelial growth factor receptor-tyrosine kinase 2 (Flk1)	NP_002244	P35968								0	2941	1301	2.26057	1640	1611.09	0	2982	1306	2.28331	1676	1706.63
1682	4	4	4	2	PK111-2	VEGFR2 (KDR)	Y1054+Y1059	PK111-2	Vascular endothelial growth factor receptor-tyrosine kinase 2 (Flk1)	NP_002244	P35968	1619.44	0.51562	2271.01	24.8515	1.40235	0.487842	40.2345	0	2942	1285	2.28949	1657	1627.79	0	4092.5	1308	3.12882	2784.5	2835.39
1683	4	4	4	3	PK133	VEGFR2 (KDR)	Y1214	PK133	Vascular endothelial growth factor receptor-tyrosine kinase 2 (Flk1)	NP_002244	P35968								0	2713	1287	2.108	1426	1400.86	0	2513	1316.5	1.90885	1196.5	1218.37
1684	4	4	4	4	PK133	VEGFR2 (KDR)	Y1214	PK133	Vascular endothelial growth factor receptor-tyrosine kinase 2 (Flk1)	NP_002244	P35968	1259.89	11.1891	1121.38	8.64926	0.890059	-0.168027	-10.9941	0	2406	1267	1.89897	1139	1118.92	0	2300	1294	1.77743	1006	1024.38
1685	4	4	4	5	NP030	VHR	Pan-specific	NP030	Dual specificity protein phosphatase 3	NP_004081	P51452								0	2029	1315	1.54297	714	701.412	0	3008	1236	2.43366	1772	1804.38
1686	4	4	4	6	NP030	VHR	Pan-specific	NP030	Dual specificity protein phosphatase 3	NP_004081	P51452	757.652	7.42301	1672.01	7.91717	2.20683	1.14197	120.683	0	1990.5	1162	1.71299	828.5	813.893	0	2752	1240	2.21935	1512	1539.63
1687	4	4	4	7	PN094	Vimentin	S33	PN094	Vimentin	NP_003371	P08670								0	2628	1184.5	2.21866	1443.5	1418.05	0	2571	1192	2.15688	1379	1404.2
1688	4	4	4	8	PN094	Vimentin	S33	PN094	Vimentin	NP_003371	P08670	1186.95	19.4703	1377.73	1.92166	1.16073	0.215033	16.073	0	2113	1140	1.85351	973	955.845	0	2484	1157	2.14693	1327	1351.25
1689	4	4	4	9	PN095	Vinculin	Y821	PN095	Vinculin	NP_003364	P18206								0	2249.5	1215.5	1.85068	1034	1015.77	0	3106	1201	2.58618	1905	1939.81
1690	4	4	4	10	PN095	Vinculin	Y821	PN095	Vinculin	NP_003364	P18206	989.491	2.65575	1796.49	7.97789	1.81557	0.860423	81.5571	0	2167.5	1187	1.82603	980.5	963.213	0	2822.5	1199	2.35405	1623.5	1653.17
1691	4	4	5	1	NK184	Vrk1	Pan-specific	NK184	Vaccinia related protein-serine kinase 1	NP_003375	Q99986								0	3411	1280.5	2.6638	2130.5	2092.94	0	4761	1293	3.68213	3468	3531.38
1692	4	4	5	2	NK184	Vrk1	Pan-specific	NK184	Vaccinia related protein-serine kinase 1	NP_003375	Q99986	2882.52	27.392	4713.6	25.081	1.63524	0.709499	63.5236	0	5021	1283	3.91348	3738	3672.1	3	7092.5	1302.5	5.4453	5790	5895.81
1693	4	4	5	3	NK185	Wee1	Pan-specific	NK185	Wee1 protein-tyrosine kinase	NP_003381	P30291								0	3536	1264	2.79747	2272	2231.94	0	3580.5	1285	2.78638	2295.5	2337.45
1694	4	4	5	4	NK185	Wee1	Pan-specific	NK185	Wee1 protein-tyrosine kinase	NP_003381	P30291	2626.86	15.0337	2739.16	14.6654	1.04275	0.0603967	4.27525	0	4367.5	1291.5	3.38173	3076	3021.77	0	4342.5	1258	3.45191	3084.5	3140.87
1695	4	4	5	5	NP037	WIP1	Pan-specific	NP037	Protein phosphatase 1D	NP_003611.1.	O15297								0	3994	1317	3.03265	2677	2629.8	3	6614.5	1217.5	5.43285	5397	5495.63
1696	4	4	5	6	NP037	WIP1	Pan-specific	NP037	Protein phosphatase 1D	NP_003611.1.	O15297	2276.64	15.5124	5951.05	7.65282	2.61396	1.38624	161.396	0	3114	1156	2.69377	1958	1923.48	3	7479	1187.5	6.29811	6291.5	6406.48
1697	4	4	5	7	NN112	XIAP	Pan-specific	NN112	X-linked inhibitor of apoptosis protein (baculoviral IAP repeat-containing 4)	NP_001158	P98170								0	2987	1180	2.53136	1807	1775.14	0	2616	1154	2.2669	1462	1488.72
1698	4	4	5	8	NN112	XIAP	Pan-specific	NN112	X-linked inhibitor of apoptosis protein (baculoviral IAP repeat-containing 4)	NP_001158	P98170	1755.99	1.09091	1469.88	1.28161	0.837069	-0.256582	-16.2931	0	2952	1184	2.49324	1768	1736.83	0	2602	1177	2.21071	1425	1451.04
1699	4	4	5	9	NK186	Yes	Pan-specific	NK186	Yamaguchi sarcoma proto-oncogene-encoded tyrosine kinase	NP_005424	P07947								0	2368.5	1213	1.9526	1155.5	1135.13	0	2573	1202.5	2.13971	1370.5	1395.55
1700	4	4	5	10	NK186	Yes	Pan-specific	NK186	Yamaguchi sarcoma proto-oncogene-encoded tyrosine kinase	NP_005424	P07947	1532.74	25.9414	1328.09	5.07955	0.866477	-0.206767	-13.3523	0	3186	1221	2.60934	1965	1930.36	0	2418	1180	2.04915	1238	1260.62
1701	4	4	6	1	NK187	ZAP70	Pan-specific	NK187	Zeta-chain (TCR) associated protein-tyrosine kinase, 70 kDa	NP_003168	P43403								0	2564	1293.5	1.98222	1270.5	1248.1	0	3222.5	1296	2.4865	1926.5	1961.71
1702	4	4	6	2	NK187	ZAP70	Pan-specific	NK187	Zeta-chain (TCR) associated protein-tyrosine kinase, 70 kDa	NP_003168	P43403	1280.76	2.55034	2135.58	8.14161	1.66742	0.737622	66.7425	0	2634.5	1297.5	2.03044	1337	1313.43	0	3550	1282	2.76911	2268	2309.45
1703	4	4	6	3	PK112	ZAP70	Y292	PK112	Zeta-chain (TCR) associated protein-tyrosine kinase, 70 kDa	NP_001070	P43403								0	2605	1268	2.05442	1337	1313.43	0	3483	1285.5	2.70945	2197.5	2237.66
1704	4	4	6	4	PK112	ZAP70	Y292	PK112	Zeta-chain (TCR) associated protein-tyrosine kinase, 70 kDa	NP_001070	P43403	1276.59	2.88573	2241.48	0.170358	1.75583	0.812156	75.5834	0	2559	1297	1.97301	1262	1239.75	0	3459	1254	2.75837	2205	2245.3
1705	4	4	6	5	PK113	ZAP70	Y315+Y319	PK113	Zeta-chain (TCR) associated protein-tyrosine kinase, 70 kDa	NP_001070	P43403								0	3184.5	1276	2.49569	1908.5	1874.85	0	3940	1240	3.17742	2700	2749.34
1706	4	4	6	6	PK113	ZAP70	Y315+Y319	PK113	Zeta-chain (TCR) associated protein-tyrosine kinase, 70 kDa	NP_001070	P43403	2060.27	8.99988	2838.19	3.13033	1.37758	0.462134	37.7578	0	3452	1166	2.96055	2286	2245.7	0	4109.5	1235	3.32753	2874.5	2927.03
1707	4	4	6	7	PK109	ZAP70/Syk	Y319/Y352	PK109	Zeta-chain (TCR) associated protein-tyrosine kinase, 70 kDa/Spleen protein-tyrosine kinase	NP_001070	P43403								0	2297	1160	1.98017	1137	1116.95	0	2218	1132	1.95936	1086	1105.85
1708	4	4	6	8	PK109	ZAP70/Syk	Y319/Y352	PK109	Zeta-chain (TCR) associated protein-tyrosine kinase, 70 kDa/Spleen protein-tyrosine kinase	NP_001070	P43403	1062.92	5.08318	1193.42	7.33788	1.12277	0.167062	12.277	0	2230	1203	1.8537	1027	1008.89	0	2444	1186	2.06071	1258	1280.99
1709	4	4	6	9	NK188-1	ZIPK	Pan-specific	NK188-1	ZIP kinase (death associated protein-serine kinase 3 (DAPK3))	NP_001339	O43293								0	4151	1219	3.40525	2932	2880.31	3	6642.5	1222	5.43576	5420.5	5519.56
1710	4	4	6	10	NK188-1	ZIPK	Pan-specific	NK188-1	ZIP kinase (death associated protein-serine kinase 3 (DAPK3))	NP_001339	O43293	2578.72	11.6952	5421.55	1.80777	2.10242	1.07205	110.242	0	3579	1261	2.83822	2318	2277.13	3	6417	1189	5.39697	5228	5323.54
1711	4	4	7	1	NK188-2	ZIPK	Pan-specific	NK188-2	ZIP kinase (death associated protein-serine kinase 3 (DAPK3))	NP_001339	O43293								0	4002.5	1286	3.11236	2716.5	2668.61	0	5280.5	1285	4.10934	3995.5	4068.52
1712	4	4	7	2	NK188-2	ZIPK	Pan-specific	NK188-2	ZIP kinase (death associated protein-serine kinase 3 (DAPK3))	NP_001339	O43293	2747.44	2.8694	4454.95	8.67429	1.62149	0.697322	62.1492	0	4151	1274	3.25824	2877	2826.28	0	6014.5	1260	4.77341	4754.5	4841.39
1713	4	4	7	3	NN-136-4	Calnexin	Pan-specific	NN-136-4	Calnexin	NP_001019820.1.	P27824								0	3685	1282	2.87441	2403	2360.63	0	3879	1240	3.12823	2639	2687.23
1714	4	4	7	4	NN-136-4	Calnexin	Pan-specific	NN-136-4	Calnexin	NP_001019820.1.	P27824	2456.17	3.88961	2600.17	3.34835	1.05863	0.0821937	5.86265	0	3860.5	1263	3.05661	2597.5	2551.7	0	3673	1205	3.04813	2468	2513.1
1715	4	4	7	5	NN-149-2	Crystallin aB	Pan-specific	NN-149-2	Crystallin alpha B (heat-shock 20 kDa like-protein)	NP_001876	P02511								0	2603	1207.5	2.15569	1395.5	1370.9	0	2482.5	1208	2.05505	1274.5	1297.79
1716	4	4	7	6	NN-149-2	Crystallin aB	Pan-specific	NN-149-2	Crystallin alpha B (heat-shock 20 kDa like-protein)	NP_001876	P02511	1237.29	10.7979	1389.18	6.57871	1.12276	0.167047	12.2758	0	2263	1139.5	1.98596	1123.5	1103.69	0	2643	1189	2.22288	1454	1480.57
1717	4	4	7	7	NN-149-3	Crystallin aB	Pan-specific	NN-149-3	Crystallin alpha B (heat-shock 20 kDa like-protein)	NP_001876	P02511								0	2274	1145	1.98603	1129	1109.09	0	2133	1156	1.84516	977	994.855
1718	4	4	7	8	NN-149-3	Crystallin aB	Pan-specific	NN-149-3	Crystallin alpha B (heat-shock 20 kDa like-protein)	NP_001876	P02511	1224.52	9.42639	841.095	18.2809	0.686876	-0.541879	-31.3124	0	2602	1238	2.10178	1364	1339.95	0	1842	1167	1.57841	675	687.336
1719	4	4	7	9	NN-048-2	Grp78	Pan-specific	NN-048-2	Glucose regulated protein 78	NP_005338	P11021								0	4592	1214	3.78254	3378	3318.44	0	4412	1207	3.65534	3205	3263.57
1720	4	4	7	10	NN-048-2	Grp78	Pan-specific	NN-048-2	Glucose regulated protein 78	NP_005338	P11021	3217.75	3.12929	3507.96	6.96662	1.09019	0.124579	9.01895	0	4448	1275	3.48863	3173	3117.06	0	4894	1209	4.04797	3685	3752.34
1721	4	4	8	1	NN-052-2	HO1	Pan-specific	NN-052-2	Heme oxygenase 1	NP_002124	P09601								0	4248.5	1255.5	3.38391	2993	2940.23	0	3134	1243	2.52132	1891	1925.56
1722	4	4	8	2	NN-052-2	HO1	Pan-specific	NN-052-2	Heme oxygenase 1	NP_002124	P09601	3148.49	6.61466	3179.31	39.4347	1.00979	0.0140517	0.978751	0	4664	1247	3.74018	3417	3356.76	3	5612.5	1259	4.4579	4353.5	4433.06
1723	4	4	8	3	NN-054-3	Hsc70	Pan-specific	NN-054-3	Heat shock 70 kDa protein 8	NP_006588	P11142								0	2233	1253.5	1.78141	979.5	962.231	0	3833	1236	3.10113	2597	2644.46
1724	4	4	8	4	NN-054-3	Hsc70	Pan-specific	NN-054-3	Heat shock 70 kDa protein 8	NP_006588	P11142	918.761	4.73136	2799.75	5.54646	3.04731	1.60754	204.731	0	2136	1245	1.71566	891	875.291	0	4122	1220	3.37869	2902	2955.03
1725	4	4	8	5	NN-152	Hsp27	Pan-specific	NN-152	Heat shock 27 kDa protein beta 1 (HspB1)	NP_001531	P04792								0	2391	1184	2.01943	1207	1185.72	0	2633	1201	2.19234	1432	1458.17
1726	4	4	8	6	NN-152	Hsp27	Pan-specific	NN-152	Heat shock 27 kDa protein beta 1 (HspB1)	NP_001531	P04792	1171.23	1.23716	1499.41	2.75042	1.2802	0.356371	28.0201	0	2304	1126.5	2.04527	1177.5	1156.74	0	2692	1179	2.28329	1513	1540.65
1727	4	4	8	7	NN-153	KDEL receptor 1	Pan-specific	NN-153	ER lumen protein retaining receptor 1	NP_006792.1	P24390								0	5001.5	1171	4.27114	3830.5	3762.97	3	6112.5	1179	5.18448	4933.5	5023.66
1728	4	4	8	8	NN-153	KDEL receptor 1	Pan-specific	NN-153	ER lumen protein retaining receptor 1	NP_006792.1	P24390	3362.16	11.9211	6002.99	16.314	1.78546	0.836292	78.5456	0	4240.5	1226	3.45881	3014.5	2961.35	3	8070	1213	6.65293	6857	6982.31
1729	4	4	8	9	NN-150-2	Rab5	Pan-specific	NN-150-2	Ras-related protein Rab-5A	NP_004153.2.	P20339								0	4305	1202	3.58153	3103	3048.29	0	4644	1226	3.78793	3418	3480.46
1730	4	4	8	10	NN-150-2	Rab5	Pan-specific	NN-150-2	Ras-related protein Rab-5A	NP_004153.2.	P20339	2959.88	2.98706	3386.02	2.78926	1.14397	0.194052	14.3972	0	4196	1273	3.29615	2923	2871.47	0	4437.5	1205	3.68257	3232.5	3291.57
1731	4	4	9	1	NN-154	Ubiquitin	Pan-specific	NN-154	Ubiquitin	NP_061828.1	P62988								0	2199	1258.5	1.74732	940.5	923.918	0	3019.5	1276	2.36638	1743.5	1775.36
1732	4	4	9	2	NN-154	Ubiquitin	Pan-specific	NN-154	Ubiquitin	NP_061828.1	P62988	973.774	5.1198	1793.44	1.00781	1.84174	0.881069	84.1739	0	2253	1211	1.86045	1042	1023.63	0	3033	1254	2.41866	1779	1811.51
																						SUM	3.45614e+06					SUM	3334274
																						Average	3.39521e+06					Average	3.39521e+06
																						Coefficient for normalization	1.01795					Coefficient for normalization	0.982053

## Sheet: Data to be Filtered 
Serial No.	Meta Row	Meta Column	Row	Column	AntibodyCodes	Target Protein Name	Phospho Site (Human)	Target Protein ID Code	Full Target Protein Name	Refseq	Swiss-prot Link	Control Average	Control % Range (Error range)	Treated Average	Treated % Range (Error range)	Treated Average/Control Average (Fold Change)	Log2(Treated Average/Control Average)	% CFC	Flag-Control	Signal Median-Control	Background Median-Control	Signal/Noise Ratio (S/N)-Control	Net Signal Median-Control	Normalized Net Signal Median-Control	Flag-Treated	Signal Median-Treated	Background Median-Treated	Signal/Noise Ratio (S/N)-Treated	Net Signal Median-Treated	Normalized Net Signal Median-Treated			Log2(Treated Average/Control Average)	Control % Range (Error range)	Treated % Range (Error range)	Flag-Control	Flag-Treated	Signal/Noise Ratio (S/N)-Control	Signal/Noise Ratio (S/N)-Treated	Control Average	Treated Average
3	1	1	1	3	NN001	14-3-3 z	Pan-specific	NN001	14-3-3 protein zeta (cross-reacts with other isoforms)	NP_003397	P63104								0	3343	1284	2.60358	2059	2022.7	0	3295	1237	2.6637	2058	2095.61			>=0.6	<=15	<=15	0	0	>=1.5		>=1500
4	1	1	1	4	NN001	14-3-3 z	Pan-specific	NN001	14-3-3 protein zeta (cross-reacts with other isoforms)	NP_003397	P63104	1480.92	36.5837	1605.31	30.5423	1.08399	0.116357	8.39943	0	2259	1303	1.73369	956	939.145	0	2306	1211	1.90421	1095	1115.01			>=0.6	<=15	<=15	0	0	>=1.5			>=1500
5	1	1	1	5	PN001	4E-BP1	S65	PN001	Eukaryotic translation initiation factor 4E binding protein 1 (PHAS1)	NP_004086	Q13541								0	2358	1207	1.9536	1151	1130.71	0	2825.5	1235	2.28785	1590.5	1619.57			<=-0.6	<=15	<=15	0	0		>=1.5	>=1500
6	1	1	1	6	PN001	4E-BP1	S65	PN001	Eukaryotic translation initiation factor 4E binding protein 1 (PHAS1)	NP_004086	Q13541	1174.42	3.72229	1490.75	8.64071	1.26935	0.344091	26.9351	0	2691	1451	1.85458	1240	1218.14	0	2565	1227.5	2.08961	1337.5	1361.94			<=-0.6	<=15	<=15	0	0		>=1.5		>=1500
7	1	1	1	7	PN114	4E-BP1	T45	PN114	Eukaryotic translation initiation factor 4E binding protein 1 (PHAS1)	NP_004086	Q13541								2	1572	1747	0.899828	1	0.982369	0	2889	1284	2.25	1605	1634.33
38	1	1	4	8	NN122	APG2	Pan-specific	NN122	Hsp 70-related heat shock protein 4 (HSP70RY)	BAA75062	P34932	1.96474	50	1015.98	24.3297	517.109	9.01432	51610.9	2	1548	1545	1.00194	3	2.94711	0	2455.5	1215	2.02099	1240.5	1263.17
9	1	1	1	9	NK001	Abl	Pan-specific	NK001	Abelson proto-oncogene-encoded protein-tyrosine kinase	NP_005148	P00519								1	2887	1665	1.73393	1222	1200.46	0	3319	1233	2.69181	2086	2124.12
10	1	1	1	10	NK001	Abl	Pan-specific	NK001	Abelson proto-oncogene-encoded protein-tyrosine kinase	NP_005148	P00519	1531.76	21.629	1841.04	15.3761	1.20191	0.265332	20.1913	1	3561.5	1665	2.13904	1896.5	1863.06	0	2755	1225	2.24898	1530	1557.96
11	1	1	2	1	PN002	AcCoA carboxylase	S80	PN002	Acetyl coenzyme A carboxylase	NP_000655	Q13085								1	3127	1304.5	2.39709	1822.5	1790.37	0	4308	1149	3.74935	3159	3216.73
378	1	4	5	8	PK124	EGFR	Y1197	PK124	Epidermal growth factor receptor-tyrosine kinase	NP_005219	P00533	65.3276	57.8947	779.49	12.8021	11.932	3.57677	1093.2	2	1191	1086	1.09669	105	103.149	0	1674.5	1007	1.66286	667.5	679.699
13	1	1	2	3	NN135-1	Acetylated Lysine	Pan-specific	NN135-1											0	2912	1339	2.17476	1573	1545.27	0	6642.5	1220	5.44467	5422.5	5521.6
786	2	4	2	6	NP004	KAP	Pan-specific	NP004	Cyclin-dependent kinase associated phosphatase (CDK inhibitor 3, CIP2)	NP_005183	Q16667	324.182	43.6364	2964.71	74.9785	9.1452	3.19301	814.52	2	1427	1241	1.14988	186	182.721	0	6209.5	1115	5.56906	5094.5	5187.6
15	1	1	2	5	NN135-2	Acetylated Lysine	Pan-specific	NN135-2											0	2307.5	1306	1.76685	1001.5	983.843	0	2119	1218.5	1.73902	900.5	916.957
16	1	1	2	6	NN135-2	Acetylated Lysine	Pan-specific	NN135-2				1369.67	28.1693	1773.07	48.2843	1.29453	0.372424	29.4526	0	3369	1582	2.12958	1787	1755.49	0	3828	1246	3.07223	2582	2629.19
17	1	1	2	7	NK002	ACK1	Pan-specific	NK002	Activated p21cdc42Hs protein-serine kinase	NP_005772	Q07912								2	1563	1575	0.992381	1	0.982369	0	2075	1236.5	1.67812	838.5	853.824
964	3	1	9	4	NK113-3	MST1	Pan-specific	NK113-3	Mammalian STE20-like protein-serine kinase 1 (KRS2)	NP_006273	Q13043	159.881	0.460829	1323.5	23.6392	8.27807	3.04929	727.807	2	1461	1299	1.12471	162	159.144	0	2770	1163	2.38177	1607	1636.37
19	1	1	2	9	PN003-PN004	Adducin a	S726	PN003-PN004	Adducin alpha (ADD1)	NP_058432	P35611								0	2690	1671	1.60981	1019	1001.03	0	3808.5	1258.5	3.02622	2550	2596.6
376	1	4	5	6	PK123	EGFR	Y1110	PK123	Epidermal growth factor receptor-tyrosine kinase	NP_005219	P00533	240.435	24.8212	1811.77	52.5081	7.53537	2.91368	653.537	2	1464.5	1159	1.26359	305.5	300.114	0	1880	1035	1.81643	845	860.442
21	1	1	3	1	NN002	AIF	Pan-specific	NN002	Apoptosis inducing factor (programed cell death protein 8 (PDCD8))	NP_004199	O95831								0	2401	1285	1.86848	1116	1096.32	0	2006	1141	1.75811	865	880.808
22	1	1	3	2	NN002	AIF	Pan-specific	NN002	Apoptosis inducing factor (programed cell death protein 8 (PDCD8))	NP_004199	O95831	1047.21	4.69043	845.168	4.21687	0.80707	-0.309234	-19.293	0	2277	1261	1.80571	1016	998.087	0	1966	1171	1.67891	795	809.529
23	1	1	3	3	NN003	AK2	Pan-specific	NN003	Adenylate kinase 2	NP_001616	P54819								0	3206.5	1300	2.46654	1906.5	1872.89	0	2382	1195	1.99331	1187	1208.69
24	1	1	3	4	NN003	AK2	Pan-specific	NN003	Adenylate kinase 2	NP_001616	P54819	2588.54	27.6471	1814.57	33.3895	0.700999	-0.512516	-29.9001	0	4781.5	1418	3.372	3363.5	3304.2	0	3599	1222	2.94517	2377	2420.44
25	1	1	3	5	NK003	ALK	Pan-specific	NK003	Anaplastic lymphoma kinase	AAB71619	Q9UM73								1	3747	1475	2.54034	2272	2231.94	0	4102.5	1223	3.35446	2879.5	2932.12
26	1	1	3	6	NK003	ALK	Pan-specific	NK003	Anaplastic lymphoma kinase	AAB71619	Q9UM73	1978	12.8383	2886.56	1.57862	1.45933	0.545306	45.933	0	3283	1528	2.14856	1755	1724.06	0	4012	1222	3.28314	2790	2840.99
27	1	1	3	7	NK004	ALS2CR7 (PFTAIRE2)	Pan-specific	NK004	Amyotrophic lateral sclerosis 2 chromosomal region candidate gene protein-serine kinase 7	NP_631897	Q96Q40								0	4932.5	1770	2.78672	3162.5	3106.74	0	1969.5	1232.5	1.59797	737	750.469
670	2	3	1	10	NK074	IGF1R	Pan-specific	NK074	Insulin-like growth factor receptor protein-tyrosine kinase	NP_000866	P08069	688.641	13.766	3984.26	72.4363	5.78568	2.53249	478.568	0	1965.5	1361	1.44416	604.5	593.842	0	2315	1236.5	1.87222	1078.5	1098.21
29	1	1	3	9	PK002	AMPKa1/2	T174/T172	PK002	5'-AMP-activated protein kinase subunit alpha 1/2	NP_006242	Q13131								0	1957	1532	1.27742	425	417.507	0	2148.5	1233	1.7425	915.5	932.231
30	1	1	3	10	PK002	AMPKa1/2	T174/T172	PK002	5'-AMP-activated protein kinase subunit alpha 1/2	NP_006242	Q13131	766.739	45.5477	802.401	16.1802	1.04651	0.065587	4.65107	0	2730	1594	1.71267	1136	1115.97	0	1894.5	1234	1.53525	660.5	672.571
31	1	1	4	1	NK005	AMPKb	Pan-specific	NK005	5'-AMP-activated protein kinase subunit beta 1	NP_006244	Q9Y478								0	4891	1377.5	3.55064	3513.5	3451.55	0	2794.5	1172	2.38439	1622.5	1652.15
396	1	4	7	6	NK053	EphA1	Pan-specific	NK053	Ephrin type-A receptor 1 protein-tyrosine kinase	NP_005223	P21709	1106.64	22.7696	6186.28	1.36208	5.59015	2.48289	459.015	0	2527	1144	2.20892	1383	1358.62	3	7233	1075	6.72837	6158	6270.54
33	1	1	4	3	NK006	ANKRD3	Pan-specific	NK006	Ankyrin repeat domain protein-serine kinase 3 (RIPK4, DIK)	NP_065690	P57078								0	3768	1394	2.70301	2374	2332.14	0	4725	1197	3.94737	3528	3592.47
34	1	1	4	4	NK006	ANKRD3	Pan-specific	NK006	Ankyrin repeat domain protein-serine kinase 3 (RIPK4, DIK)	NP_065690	P57078	2777.16	16.0241	3223.86	11.434	1.16085	0.215179	16.0848	0	4751.5	1471.5	3.22902	3280	3222.17	0	4004	1200	3.33667	2804	2855.24
35	1	1	4	5	NN004	APG1	Pan-specific	NN004	Hsp 70-related heat shock protein 1 (osmotic stress protein 94 (OSP94))	NP_055093	O95757								0	2154.5	1434.5	1.50192	720	707.306	0	2064	1213	1.70157	851	866.552
36	1	1	4	6	NN004	APG1	Pan-specific	NN004	Hsp 70-related heat shock protein 1 (osmotic stress protein 94 (OSP94))	NP_055093	O95757	1155.27	38.7755	1290.92	32.8732	1.11742	0.160172	11.7421	0	3071	1439	2.13412	1632	1603.23	0	2906.5	1222	2.37848	1684.5	1715.28
37	1	1	4	7	NN122	APG2	Pan-specific	NN122	Hsp 70-related heat shock protein 4 (HSP70RY)	BAA75062	P34932								2	1187.5	1623	0.73167	1	0.982369	0	1974	1219	1.61936	755	768.798
18	1	1	2	8	NK002	ACK1	Pan-specific	NK002	Activated p21cdc42Hs protein-serine kinase	NP_005772	Q07912	222.261	99.558	1203.86	29.0759	5.4164	2.43734	441.64	2	2199	1747.5	1.25837	451.5	443.54	0	2774	1248	2.22276	1526	1553.89
39	1	1	4	9	NN121	Arrestin b	Pan-specific	NN121	Arrestin beta	NP_004032	P49407								1	1978	1591	1.24324	387	380.177	0	2952.5	1225	2.4102	1727.5	1759.07
8	1	1	1	8	PN114	4E-BP1	T45	PN114	Eukaryotic translation initiation factor 4E binding protein 1 (PHAS1)	NP_004086	Q13541	298.149	99.6705	1514.94	7.88103	5.08115	2.34515	408.115	2	2377	1771	1.34218	606	595.316	0	2623.5	1253	2.09377	1370.5	1395.55
41	1	1	5	1	PN005	Arrestin b1	S412	PN005	Arrestin beta 1	NP_004032	P49407								0	4235	1410.5	3.00248	2824.5	2774.7	0	4284	1160.5	3.69151	3123.5	3180.58
42	1	1	5	2	PN005	Arrestin b1	S412	PN005	Arrestin beta 1	NP_004032	P49407	2995.98	7.38585	3255.68	2.30667	1.08668	0.119931	8.66826	0	4665.5	1390.5	3.35527	3275	3217.26	0	4447	1176	3.78146	3271	3330.78
43	1	1	5	3	NK007-1	ASK1 (MAP3K5)	Pan-specific	NK007-1	Apoptosis signal regulating protein-serine kinase	NP_005914	Q99683								0	1798.5	1337.5	1.34467	461	452.872	0	2031	1173	1.73146	858	873.68
370	1	4	4	10	PK120	EGFR	T678	PK120	Epidermal growth factor receptor-tyrosine kinase	NP_005219	P00533	131.883	29.6089	658.315	30.5491	4.99166	2.31952	399.166	2	1194.5	1020.5	1.1705	174	170.932	0	1868	1024	1.82422	844	859.424
45	1	1	5	5	NK007-2	ASK1 (MAP3K5)	Pan-specific	NK007-2	Apoptosis signal regulating protein-serine kinase	NP_005914	Q99683								1	4221	1549.5	2.7241	2671.5	2624.4	1	4231	1220.5	3.46661	3010.5	3065.52
46	1	1	5	6	NK007-2	ASK1 (MAP3K5)	Pan-specific	NK007-2	Apoptosis signal regulating protein-serine kinase	NP_005914	Q99683	2675.73	1.91831	3300.74	7.12633	1.23359	0.302857	23.3585	1	4228	1452	2.91185	2776	2727.06	1	4703	1230.5	3.82202	3472.5	3535.96
47	1	1	5	7	PK118	ASK1 (MAP3K5)	S966	PK118	Apoptosis signal regulating protein-serine kinase	NP_005914	Q99683								0	3022	1645	1.83708	1377	1352.72	0	3085.5	1242	2.4843	1843.5	1877.19
48	1	1	5	8	PK118	ASK1 (MAP3K5)	S966	PK118	Apoptosis signal regulating protein-serine kinase	NP_005914	Q99683	1337	1.17561	1509.59	24.3508	1.12909	0.175155	12.9086	0	2976	1631	1.82465	1345	1321.29	0	2341.5	1220	1.91926	1121.5	1142
49	1	1	5	9	PN006-2	ATF2	T71	PN006-2	Activating transcription factor 2 (CRE-BP1)	NP_001871	P15336								0	2617	1654	1.58222	963	946.022	0	2901	1218.5	2.3808	1682.5	1713.25
348	1	4	2	8	NK048	DNAPK	Pan-specific	NK048	DNA-activated protein-serine kinase	NP_008835	P78527	841.154	5.16788	4058.08	20.7452	4.82442	2.27036	382.442	0	2007.5	1107	1.81346	900.5	884.624	3	4180.5	1022	4.09051	3158.5	3216.22
51	1	1	6	1	PN006-3	ATF2	T69/T71	PN006-3	Activating transcription factor 2 (CRE-BP1)	NP_001871	P15336								0	3073	1370.5	2.24225	1702.5	1672.48	0	4303	1145.5	3.75644	3157.5	3215.2
52	1	1	6	2	PN006-3	ATF2	T69/T71	PN006-3	Activating transcription factor 2 (CRE-BP1)	NP_001871	P15336	2589.28	35.4074	3372.78	4.67205	1.30259	0.381388	30.2595	0	5058.5	1489.5	3.39611	3569	3506.08	3	4652	1185	3.92574	3467	3530.36
55	1	1	6	5	PN123	ATF2	T69	PN123	Activating transcription factor 2 (CRE-BP1)	NP_001871	P15336								0	3187.5	1611	1.97858	1576.5	1548.71	3	6727	1226	5.48695	5501	5601.53
416	1	4	9	6	NK055-NK056-3	Erk1	Pan-specific	NK055-NK056-3	Extracellular regulated protein-serine kinase 1 (p44 MAP kinase)	AAA36142.1	P27361	1685.75	1.22378	8112.85	3.02175	4.81262	2.26682	381.262	0	2883	1188	2.42677	1695	1665.12	3	9295.5	1087.5	8.54759	8208	8358
57	1	1	6	7	PK115	ATM	S1981	PK115	Ataxia telangiectasia mutated	NP_000042	Q13315								0	3186	1534	2.07692	1652	1622.87	0	2580.5	1215	2.12387	1365.5	1390.45
58	1	1	6	8	PK115	ATM	S1981	PK115	Ataxia telangiectasia mutated	NP_000042	Q13315	1745.92	7.0474	1408.02	1.24751	0.806465	-0.310316	-19.3535	0	3511	1608.5	2.18278	1902.5	1868.96	0	2618	1218	2.14943	1400	1425.59
59	1	1	6	9	NK008-1	Aurora A (AIK)	Pan-specific	NK008-1	Aurora Kinase A (serine/threonine protein kinase 6)	NP_940835	O14965								0	3157.5	1536	2.05566	1621.5	1592.91	0	2053	1206	1.70232	847	862.479
436	1	4	11	6	NK058	Erk4	Pan-specific	NK058	Extracellular regulated protein-serine kinase 4	NP_002738	Q13164	1416.82	38.4642	6527.4	1.4859	4.60707	2.20385	360.707	0	2060	1172.5	1.75693	887.5	871.853	3	7378	1063	6.94073	6315	6430.41
61	1	1	7	1	NK008-2	Aurora A (AIK)	Pan-specific	NK008-2	Aurora Kinase A (serine/threonine protein kinase 6)	NP_940835	O14965								0	2152	1355	1.58819	797	782.948	0	2503.5	1132	2.21157	1371.5	1396.56
1420	4	1	10	10	NK156-1	RafB (Braf)	Pan-specific	NK156-1	RafB proto-oncogene-encoded protein-serine kinase	NP_004324	P15056	1182.77	3.40532	5444.46	19.6241	4.60314	2.20262	360.314	0	2531	1286	1.96812	1245	1223.05	0	7831	1435	5.45714	6396	6512.89
63	1	1	7	3	NK193	Aurora B (AIM-1)	Pan-specific	NK193	Aurora Kinase B (serine/threonine protein kinase 12)	NP_004208	Q96GD4								0	4565.5	1552	2.94169	3013.5	2960.37	0	2550	1179	2.16285	1371	1396.06
64	1	1	7	4	NK193	Aurora B (AIM-1)	Pan-specific	NK193	Aurora Kinase B (serine/threonine protein kinase 12)	NP_004208	Q96GD4	2254.54	31.3072	1677.86	16.7956	0.744216	-0.426207	-25.5784	0	3189.5	1613	1.97737	1576.5	1548.71	0	3126.5	1202	2.60108	1924.5	1959.67
65	1	1	7	5	NK009	Aurora C (AIK3)	Pan-specific	NK009	Aurora Kinase C (serine/threonine-protein kinase 13)	NP_003151	Q9UQB9								0	2673.5	1641	1.62919	1032.5	1014.3	0	2393	1202	1.99085	1191	1212.77
66	1	1	7	6	NK009	Aurora C (AIK3)	Pan-specific	NK009	Aurora Kinase C (serine/threonine-protein kinase 13)	NP_003151	Q9UQB9	930.304	9.02851	1268.52	4.39494	1.36355	0.447368	36.3551	0	2341	1479.5	1.58229	861.5	846.311	0	2509.5	1209	2.07568	1300.5	1324.27
67	1	1	7	7	NK010	Axl	Pan-specific	NK010	Axl proto-oncogene-encoded protein-tyrosine kinase	NP_001690	P30530								0	2687.5	1378	1.95029	1309.5	1286.41	0	1862	1196	1.55686	666	678.171
612	2	2	7	2	NN060-2	Hsp70	Pan-specific	NN060-2	Heat shock 70 kDa protein 1	NP_005336	P08107	849.013	39.9479	3656.37	6.67688	4.30662	2.10655	330.662	0	2776	1566.5	1.7721	1209.5	1188.18	0	5124.5	1294	3.9602	3830.5	3900.5
69	1	1	7	9	PK045-PN007	B23 (NPM)	S4	PK045-PN007	B23 (nucleophosmin, numatrin, nucleolar protein NO38)	NP_002511	P06748								0	3029	1572	1.92684	1457	1431.31	0	2334	1230	1.89756	1104	1124.18
70	1	1	7	10	PK045-PN007	B23 (NPM)	S4	PK045-PN007	B23 (nucleophosmin, numatrin, nucleolar protein NO38)	NP_002511	P06748	1383.18	3.48011	1109.41	1.33089	0.802075	-0.318191	-19.7925	0	2683	1324	2.02644	1359	1335.04	0	2285	1210	1.88843	1075	1094.65
71	1	1	8	1	PN008	B23 (NPM)	T199	PN008	B23 (nucleophosmin, numatrin, nucleolar protein NO38)	NP_002511	P06748								0	2687	1557	1.72575	1130	1110.08	0	3609.5	1129	3.19708	2480.5	2525.83
1034	3	2	5	4	NN081-NN120	p35	Pan-specific	NN081-NN120	CDK5 regulatory subunit 1, p35	NP_003876	Q15078	496.342	7.17467	2099.17	41.9112	4.22929	2.08042	322.929	0	1817	1348	1.34792	469	460.731	0	2488	1290.5	1.92793	1197.5	1219.38
73	1	1	8	3	PN009	B23 (NPM)	T234	PN009	B23 (nucleophosmin, numatrin, nucleolar protein NO38)	NP_002511	P06748								0	3069.5	1566	1.96009	1503.5	1476.99	0	2985	1192	2.50419	1793	1825.77
74	1	1	8	4	PN009	B23 (NPM)	T234	PN009	B23 (nucleophosmin, numatrin, nucleolar protein NO38)	NP_002511	P06748	1387.6	6.44248	1946.43	6.19932	1.40274	0.488244	40.2737	0	2974	1652.5	1.7997	1321.5	1298.2	0	3237	1207	2.68186	2030	2067.1
75	1	1	8	5	PN010	Bad	S75	PN010	Bcl2-antagonist of cell death protein	NP_004313	Q92934								0	3192	1642	1.94397	1550	1522.67	0	3671	1222	3.00409	2449	2493.76
344	1	4	2	4	NN035-NN126	DFF35	Pan-specific	NN035-NN126	DNA fragmentation factor alpha (ICAD) 35-kDa subunit	NP_004392	O00273	687.659	21.5714	2831.82	19.2017	4.11807	2.04197	311.807	0	1651	1102	1.49819	549	539.321	3	4389	1074	4.08659	3315	3375.58
77	1	1	8	7	PN011	Bad	S91	PN011	Bcl2-antagonist of cell death protein	NP_004313	Q92934								0	3004	1284	2.33956	1720	1689.68	0	5401	1257	4.29674	4144	4219.73
1086	3	2	10	6	NK122-1	PAK1	Pan-specific	NK122-1	p21-activated kinase 1 (alpha) (serine/threonine-protein kinase PAK 1)	NP_002567	Q13153	460.24	92.3159	1786.82	0.755093	3.88236	1.95693	288.236	2	1438	1402	1.02568	36	35.3653	0	3143	1401.5	2.2426	1741.5	1773.33
79	1	1	8	9	NN000	Bak	Pan-specific	NN000	Bcl2 homologous antagonist/killer (BCK2L7)	NP_001179	Q16611								0	2261	1485.5	1.52205	775.5	761.827	0	2455.5	1222	2.00941	1233.5	1256.04
80	1	1	8	10	NN000	Bak	Pan-specific	NN000	Bcl2 homologous antagonist/killer (BCK2L7)	NP_001179	Q16611	1631.47	53.3042	1240	1.29337	0.760054	-0.395827	-23.9946	0	3902	1356	2.87758	2546	2501.11	0	2396	1194	2.0067	1202	1223.97
81	1	1	9	1	NN005	Bax	Pan-specific	NN005	Apoptosis regulator Bcl2-associated X protein	NP_620116	Q07812								0	2644	1532	1.72585	1112	1092.39	0	2584	1109.5	2.32898	1474.5	1501.45
14	1	1	2	4	NN135-1	Acetylated Lysine	Pan-specific	NN135-1				1562.46	1.10028	6029.97	8.43078	3.85928	1.94833	285.928	0	2957	1349	2.19199	1608	1579.65	3	7659	1238	6.18659	6421	6538.34
83	1	1	9	3	NN006	Bcl2	Pan-specific	NN006	B-cell lymphoma protein 2 alpha	NP_000624	P10415								0	2874.5	1620	1.77438	1254.5	1232.38	0	1901	1162	1.63597	739	752.505
404	1	4	8	4	PK125	ErbB2 (HER2)	Y877	PK125	ErbB2 (Neu) receptor-tyrosine kinase	NP_004439	P04626	109.534	52.0179	418.766	16.231	3.82315	1.93476	282.315	2	1251	1197.5	1.04468	53.5	52.5568	0	1574	1096	1.43613	478	486.736
85	1	1	9	5	NN007	Bcl-xL	Pan-specific	NN007	Bcl2-like protein 1	NP_612815	Q07817								0	15611.5	1620.5	9.63376	13991	13744.3	0	14056	1209	11.6261	12847	13081.8
86	1	1	9	6	NN007	Bcl-xL	Pan-specific	NN007	Bcl2-like protein 1	NP_612815	Q07817	12202	12.6399	13158.2	0.580406	1.07836	0.108838	7.83594	0	12351.5	1500.5	8.23159	10851	10659.7	0	14220	1223	11.6271	12997	13234.5
87	1	1	9	7	NN008	Bcl-xS/L	Pan-specific	NN008	Bcl-xS/L	NP_612815	Q07817								0	3132.5	1366	2.29319	1766.5	1735.36	0	5047	1212	4.16419	3835	3905.09
1412	4	1	10	2	NK155-1	Raf1	Pan-specific	NK155-1	Raf1 proto-oncogene-encoded protein-serine kinase	NP_002871	P04049	1835.31	15.5092	6747.09	31.9348	3.67626	1.87824	267.626	0	3349	1191	2.81192	2158	2119.95	0	5786	1276	4.53448	4510	4592.42
89	1	1	9	9	NN009	Bid	Pan-specific	NN009	BH3 interacting domain death agonist	NP_001187	P55957								0	2840.5	1361	2.08707	1479.5	1453.42	3	4317	1243	3.47305	3074	3130.18
1072	3	2	9	2	NN082	p53	Pan-specific	NN082	Tumor suppressor protein p53 (antigenNY-CO-13)	NP_000537	P04637	378.949	34.1542	1369.83	46.6642	3.61483	1.85393	261.483	0	1831.5	1314	1.39384	517.5	508.376	0	3356.5	1383.5	2.42609	1973	2009.06
91	1	1	10	1	NK011	BLK	Pan-specific	NK011	B lymphoid tyrosine kinase	NP_001706	P51451								0	2140	1448	1.4779	692	679.8	0	2132	1113	1.91554	1019	1037.62
92	1	1	10	2	NK011	BLK	Pan-specific	NK011	B lymphoid tyrosine kinase	NP_001706	P51451	857.854	20.7558	1085.99	4.45382	1.26594	0.340207	26.5939	0	2640	1585.5	1.66509	1054.5	1035.91	0	2258	1144	1.97378	1114	1134.36
93	1	1	10	3	PN013	BLNK	Y84	PN013	B-cell linker protein	NP_037446	O75498								0	3157	1605	1.96698	1552	1524.64	3	5821.5	1197.5	4.86138	4624	4708.5
450	2	1	1	10	NK060	FAK	Pan-specific	NK060	Focal adhesion protein-tyrosine kinase	NP_005598	Q05397	644.925	3.27494	2278.9	25.3798	3.53359	1.82113	253.359	0	1907	1272	1.49921	635	623.804	0	4051	1245	3.25382	2806	2857.28
95	1	1	10	5	NK012	BMX (Etk)	Pan-specific	NK012	Bone marrow X protein-tyrosine kinase	NP_001712	P51813								2	2040.5	1585	1.28738	455.5	447.469	0	3024	1226.5	2.46555	1797.5	1830.35
1390	4	1	7	10	NP036	PTPD1	Pan-specific	NP036	Protein-tyrosine phosphatase non-receptor type 21	NP_008970.2	Q16825	1899.9	4.05895	6550.05	3.7466	3.44757	1.78558	244.757	0	3344.5	1332	2.51089	2012.5	1977.02	3	8015	1341.5	5.97466	6673.5	6795.46
97	1	1	10	7	PK003	BMX (Etk)	Y40	PK003	Bone marrow X protein-tyrosine kinase	NP_001712	P51813								0	2156	1326.5	1.62533	829.5	814.875	0	2246	1212	1.85314	1034	1052.9
98	1	1	10	8	PK003	BMX (Etk)	Y40	PK003	Bone marrow X protein-tyrosine kinase	NP_001712	P51813	991.947	17.851	1044.24	0.828864	1.05272	0.0741194	5.27183	0	2405	1215	1.97942	1190	1169.02	0	2238	1221	1.83292	1017	1035.59
99	1	1	10	9	PN014	BRCA1	S1497	PN014	Breast cancer type 1 susceptibility protein	NP_009225	P38398								0	3151	1270	2.4811	1881	1847.84	0	2535.5	1227	2.06642	1308.5	1332.41
100	1	1	10	10	PN014	BRCA1	S1497	PN014	Breast cancer type 1 susceptibility protein	NP_009225	P38398	1840.71	0.386925	1473.19	9.5559	0.800336	-0.321323	-19.9664	0	3223	1356.5	2.37597	1866.5	1833.59	0	2810	1225	2.29388	1585	1613.97
113	1	2	1	3	PN116	BRCA1	S1423	PN116	Breast cancer type 1 susceptibility protein	NP_009225	P38398								0	2578	1465.5	1.75913	1112.5	1092.89	0	3031	1363	2.22377	1668	1698.48
624	2	2	8	4	NN061-3	Hsp90	Pan-specific	NN061-3	Heat shock 90 kDa protein alpha/beta	NP_005339	P07900	769.932	1.69059	2643.7	0.00962927	3.43368	1.77975	243.368	0	2460.5	1690	1.45592	770.5	756.916	0	3903	1306.5	2.98737	2596.5	2643.95
115	1	2	1	5	NK013	BRD2	Pan-specific	NK013	Bromodomain-containing protein-serine kinase 2	NP_005095	P25440								0	3850	1500	2.56667	2350	2308.57	0	4415	1342	3.28987	3073	3129.16
116	1	2	1	6	NK013	BRD2	Pan-specific	NK013	Bromodomain-containing protein-serine kinase 2	NP_005095	P25440	2762.18	16.4222	3627.1	13.7282	1.31313	0.393009	31.313	3	4755.5	1482	3.20884	3273.5	3215.79	0	5443.5	1392.5	3.90916	4051	4125.03
117	1	2	1	7	NK014	Btk	Pan-specific	NK014	Bruton's agammaglobulinemia tyrosine kinase	NP_000052	Q06187								0	4900.5	1508.5	3.24859	3392	3332.2	0	2425	1346	1.80163	1079	1098.72
1344	4	1	3	4	NP019	PP4/A’2	Pan-specific	NP019	Protein-serine phosphatase 4 - regulatory subunit (PPX/A'2)	NP_005125	Q8TF05	1691.15	3.57247	5708.2	1.8597	3.37534	1.75503	237.534	0	2851	1191	2.39379	1660	1630.73	3	6966	1256	5.54618	5710	5814.35
119	1	2	1	9	PK004	Btk	Y223	PK004	Bruton's agammaglobulinemia tyrosine kinase	NP_000052	Q06187								0	2822.5	1475.5	1.91291	1347	1323.25	0	3777	1353.5	2.79054	2423.5	2467.79
1406	4	1	9	6	NN092-2	Rac1	Pan-specific	NN092-2	Ras-related C3 botulinum toxin substrate 1	NP_001782	P60953	1419.28	2.40526	4741.85	19.8475	3.34103	1.74029	234.103	0	2703	1293	2.09049	1410	1385.14	0	6928	1347	5.14328	5581	5682.99
121	1	2	2	1	NK015	BUB1A	Pan-specific	NK015	BUB1 mitotic checkpoint protein-serine kinase	NP_004327	O43683								0	3143.5	1386	2.26804	1757.5	1726.51	0	2268	1310.5	1.73064	957.5	974.998
1354	4	1	4	4	NP022-1	PP6C	Pan-specific	NP022-1	Protein-serine phosphatase 6 - catalytic subunit (PPVC)	NP_002712	O00743	1822.3	8.03235	5950.8	3.31964	3.26555	1.70733	226.555	0	2903	1197	2.42523	1706	1675.92	3	6894	1244	5.5418	5650	5753.25
123	1	2	2	3	PN015	Caldesmon	S789	PN015	Caldesmon	NP_004333	Q05682								0	2376.5	1427	1.66538	949.5	932.76	0	2744.5	1353	2.02846	1391.5	1416.93
124	1	2	2	4	PN015	Caldesmon	S789	PN015	Caldesmon	NP_004333	Q05682	1003.24	7.0257	1078.86	31.3355	1.07537	0.104838	7.53733	0	2499	1406	1.77738	1093	1073.73	0	2057.5	1330	1.54699	727.5	740.795
125	1	2	2	5	NN136-1	Calnexin	Pan-specific	NN136-1	Calnexin	NP_001019820.1.	P27824								0	5416.5	1509.5	3.58827	3907	3838.12	0	4387	1344	3.26414	3043	3098.61
126	1	2	2	6	NN136-1	Calnexin	Pan-specific	NN136-1	Calnexin	NP_001019820.1.	P27824	3859.73	0.559939	3105.74	0.229508	0.804652	-0.313563	-19.5348	0	5422	1471	3.68593	3951	3881.34	0	4398	1341	3.27964	3057	3112.87
127	1	2	2	7	NN136-2	Calnexin	Pan-specific	NN136-2	Calnexin	NP_001019820.1.	P27824								0	4997	1487	3.36046	3510	3448.12	0	4572.5	1346	3.3971	3226.5	3285.46
128	1	2	2	8	NN136-2	Calnexin	Pan-specific	NN136-2	Calnexin	NP_001019820.1.	P27824	3473.17	0.721256	3226.66	1.82249	0.929025	-0.10621	-7.09748	0	5050	1489	3.39154	3561	3498.22	0	4466	1355	3.29594	3111	3167.85
129	1	2	2	9	NN136-3	Calnexin	Pan-specific	NN136-3	Calnexin	NP_001019820.1.	P27824								0	8244	1484.5	5.55338	6759.5	6640.33	0	6715	1345	4.99257	5370	5468.14
130	1	2	2	10	NN136-3	Calnexin	Pan-specific	NN136-3	Calnexin	NP_001019820.1.	P27824	6626.33	0.21126	5447.26	0.383213	0.822064	-0.282678	-17.7936	0	8230	1499	5.49033	6731	6612.33	0	6646	1317	5.04632	5329	5426.39
131	1	2	3	1	NN137-1	Calreticulin	Pan-specific	NN137-1	Calreticulin	NP_004334.1.	P27797								0	5658	1497	3.77956	4161	4087.64	0	6727	1308	5.14297	5419	5518.03
132	1	2	3	2	NN137-1	Calreticulin	Pan-specific	NN137-1	Calreticulin	NP_004334.1.	P27797	4015.19	1.80439	5513.96	0.0738689	1.37328	0.457621	37.3275	0	5519	1505.5	3.66589	4013.5	3942.74	0	6746	1335	5.05318	5411	5509.89
133	1	2	3	3	NN137-2	Calreticulin	Pan-specific	NN137-2	Calreticulin	NP_004334.1.	P27797								0	3875	1425	2.7193	2450	2406.8	0	3414	1343	2.54207	2071	2108.85
134	1	2	3	4	NN137-2	Calreticulin	Pan-specific	NN137-2	Calreticulin	NP_004334.1.	P27797	2394.77	0.502513	2067.61	1.99458	0.863384	-0.211925	-13.6616	0	3843	1417.5	2.71111	2425.5	2382.74	0	3324	1334	2.49175	1990	2026.37
135	1	2	3	5	NK016-1	CaMK1d	Pan-specific	NK016-1	Calcium/calmodulin-dependent protein-serine kinase 1 delta	NP_003647	Q8IU85								0	6323.5	1482	4.26687	4841.5	4756.14	0	6776	1356	4.99705	5420	5519.05
1378	4	1	6	8	NP023	PTEN	Pan-specific	NP023	Phosphatidylinositol-3,4,5-trisphosphate 3-phosphatase and protein phosphatase and tensin homolog deleted on chromosome 10	NP_000305	P60484	590.158	9.61298	1909.27	28.32	3.23518	1.69384	223.518	0	1863	1320	1.41136	543	533.427	0	2631	1287	2.04429	1344	1368.56
137	1	2	3	7	NK016-2	CaMK1d	Pan-specific	NK016-2	Calcium/calmodulin-dependent protein-serine kinase 1 delta	NP_003647	Q8IU85								0	2493	1491.5	1.67147	1001.5	983.843	0	1988	1321	1.50492	667	679.19
138	1	2	3	8	NK016-2	CaMK1d	Pan-specific	NK016-2	Calcium/calmodulin-dependent protein-serine kinase 1 delta	NP_003647	Q8IU85	961.003	2.37669	775.417	12.4097	0.806883	-0.309569	-19.3117	0	2439	1484	1.64353	955	938.163	0	2154	1298	1.65948	856	871.644
139	1	2	3	9	NK017	CaMK1g	Pan-specific	NK017	Calcium/calmodulin-dependent protein-serine kinase 1 gamma	NP_065172	Q96NX5								3	10791.5	1522.5	7.08801	9269	9105.58	0	3071	1310	2.34427	1761	1793.18
314	1	3	10	4	NN029	Cyclin B1	Pan-specific	NN029	Cyclin B1	NP_114172	P14635	1131.94	2.66869	3639.82	57.7563	3.21558	1.68508	221.558	0	2732	1549	1.76372	1183	1162.14	3	6925	1286	5.38491	5639	5742.05
141	1	2	4	1	PK005-1	CaMK2a	T286	PK005-1	Calcium/calmodulin-dependent protein-serine kinase 2 alpha	NP_741960	Q9UQM7								0	2009.5	1410	1.42518	599.5	588.93	0	1781	1288	1.38276	493	502.01
142	1	2	4	2	PK005-1	CaMK2a	T286	PK005-1	Calcium/calmodulin-dependent protein-serine kinase 2 alpha	NP_741960	Q9UQM7	503.71	16.9186	446.514	12.4287	0.88645	-0.173889	-11.355	0	1852	1426	1.29874	426	418.489	0	1675	1291	1.29744	384	391.018
143	1	2	4	3	PK005-2	CaMK2a	T286	PK005-2	Calcium/calmodulin-dependent protein-serine kinase 2 alpha	NP_741960	Q9UQM7								0	5115.5	1464	3.49419	3651.5	3587.12	0	4049	1317	3.07441	2732	2781.93
144	1	2	4	4	PK005-2	CaMK2a	T286	PK005-2	Calcium/calmodulin-dependent protein-serine kinase 2 alpha	NP_741960	Q9UQM7	3591.3	0.116255	2778.36	0.128276	0.773638	-0.370269	-22.6362	0	5116	1456	3.51374	3660	3595.47	0	4046	1321	3.06283	2725	2774.8
145	1	2	4	5	NK018-1	CAMK2b	Pan-specific	NK018-1	Calcium/calmodulin-dependent protein-serine kinase 2 beta	NP_742081	Q13554								3	5433.5	1425	3.81298	4008.5	3937.83	0	2248	1311	1.71472	937	954.124
472	2	1	4	2	NN042	FAS	Pan-specific	NN042	Tumor necrosis factor superfamily member 6 (Apo1, CD95)	NP_003789	P25445	455.328	90.2913	1461.48	16.356	3.20973	1.68245	220.973	2	1510	1465	1.03072	45	44.2066	0	2359.5	1159	2.03581	1200.5	1222.44
147	1	2	4	7	NK018-2	CAMK2b	Pan-specific	NK018-2	Calcium/calmodulin-dependent protein-serine kinase 2 beta	NP_742081	Q13554								3	10329.5	1514	6.82266	8815.5	8660.08	0	6041.5	1311	4.60831	4730.5	4816.95
148	1	2	4	8	NK018-2	CAMK2b	Pan-specific	NK018-2	Calcium/calmodulin-dependent protein-serine kinase 2 beta	NP_742081	Q13554	6454.41	34.173	5414.42	11.0348	0.838872	-0.253478	-16.1128	0	5855	1530	3.8268	4325	4248.75	0	7235	1331	5.43576	5904	6011.9
149	1	2	4	9	NK019-1	CAMK2d	Pan-specific	NK019-1	Calcium/calmodulin-dependent protein-serine kinase 2 delta	NP_742126	Q13557								3	10908.5	1561.5	6.98591	9347	9182.21	0	3489	1312	2.6593	2177	2216.78
1554	4	3	2	4	NK172-2	Src	Pan-specific	NK172-2	Src proto-oncogene-encoded protein-tyrosine kinase	NP_005408	P12931	2473.61	10.8419	7847.34	0.42821	3.17243	1.66559	217.243	0	4270	1479	2.88709	2791	2741.79	3	9232.5	1559	5.92207	7673.5	7813.73
151	1	2	5	1	NK019-2	CAMK2d	Pan-specific	NK019-2	Calcium/calmodulin-dependent protein-serine kinase 2 delta	NP_742126	Q13557								0	3338	1433	2.32938	1905	1871.41	0	2665	1271	2.09677	1394	1419.48
152	1	2	5	2	NK019-2	CAMK2d	Pan-specific	NK019-2	Calcium/calmodulin-dependent protein-serine kinase 2 delta	NP_742126	Q13557	2340.25	20.0336	1761.11	19.3987	0.75253	-0.41018	-24.747	0	4300.5	1441	2.98439	2859.5	2809.08	0	3383	1318	2.56677	2065	2102.74
153	1	2	5	3	NK020	CAMK2g	Pan-specific	NK020	Calcium/calmodulin-dependent protein-serine kinase 2 gamma	NP_751913	Q13555								0	3325	1464	2.27117	1861	1828.19	0	2935	1320	2.22348	1615	1644.51
626	2	2	8	6	NN061-4	Hsp90	Pan-specific	NN061-4	Heat shock 90 kDa protein alpha/beta	NP_005339	P07900	857.608	8.24742	2713.19	37.6056	3.16367	1.6616	216.367	0	2542	1741	1.46008	801	786.878	3	4995.5	1329	3.75884	3666.5	3733.51
155	1	2	5	5	NK021-1	CaMK4	Pan-specific	NK021-1	Calcium/calmodulin-dependent protein-serine kinase 4	NP_001735	Q16566								0	2297.5	1436	1.59993	861.5	846.311	0	2227.5	1326	1.67986	901.5	917.975
156	1	2	5	6	NK021-1	CaMK4	Pan-specific	NK021-1	Calcium/calmodulin-dependent protein-serine kinase 4	NP_001735	Q16566	821.998	2.95787	791.454	15.9858	0.962843	-0.0546279	-3.71573	0	2318	1506	1.53918	812	797.684	0	1946	1293	1.50503	653	664.934
157	1	2	5	7	NK021-2	CaMK4	Pan-specific	NK021-2	Calcium/calmodulin-dependent protein-serine kinase 4	NP_001735	Q16566								0	2108.5	1519	1.38808	589.5	579.107	0	1987	1312.5	1.5139	674.5	686.827
158	1	2	5	8	NK021-2	CaMK4	Pan-specific	NK021-2	Calcium/calmodulin-dependent protein-serine kinase 4	NP_001735	Q16566	706.569	18.0396	566.925	21.1495	0.802363	-0.317674	-19.7637	0	2385	1536	1.55273	849	834.032	0	1729	1290	1.34031	439	447.023
159	1	2	5	9	NK021-3	CaMK4	Pan-specific	NK021-3	Calcium/calmodulin-dependent protein-serine kinase 4	NP_001735	Q16566								3	7950.5	1576	5.04473	6374.5	6262.11	0	4817	1307	3.68554	3510	3574.15
160	1	2	5	10	NK021-3	CaMK4	Pan-specific	NK021-3	Calcium/calmodulin-dependent protein-serine kinase 4	NP_001735	Q16566	4467.57	40.1682	3040.82	17.5387	0.680644	-0.555028	-31.9356	0	4247	1526	2.78309	2721	2673.03	0	3809.5	1347	2.82814	2462.5	2507.5
161	1	2	6	1	NK022	CaMKK (CaMKK2)	Pan-specific	NK022	Calcium/calmodulin-dependent protein-serine kinase kinase	NP_006540	Q8N5S9								0	3871	1440	2.68819	2431	2388.14	0	2115	1251	1.69065	864	879.79
1724	4	4	8	4	NN-054-3	Hsc70	Pan-specific	NN-054-3	Heat shock 70 kDa protein 8	NP_006588	P11142	918.761	4.73136	2799.75	5.54646	3.04731	1.60754	204.731	0	2136	1245	1.71566	891	875.291	0	4122	1220	3.37869	2902	2955.03
163	1	2	6	3	NN010	CAS	Pan-specific	NN010	Cellular apoptosis susceptibility protein (CSE1L)	NP_001307	P55060								0	5793	1494	3.87751	4299	4223.21	0	3278	1290	2.54109	1988	2024.33
894	3	1	2	4	NK103-1	MEK4 (MAP2K4)	Pan-specific	NK103-1	MAPK/ERK protein-serine kinase 4 (MKK4)	NP_003001	P45985	594.825	2.89017	1709.94	26.753	2.87469	1.52341	187.469	0	1906	1318	1.44613	588	577.633	0	3275	1146.5	2.85652	2128.5	2167.4
165	1	2	6	5	NK023	CASK/Lin2	Pan-specific	NK023	Calcium/calmodulin-dependent protein-serine kinase (Lin2 homolog)	AAB88125	O14936								0	2897	1454	1.99243	1443	1417.56	0	2186	1287	1.69852	899	915.429
96	1	1	10	6	NK012	BMX (Etk)	Pan-specific	NK012	Bone marrow X protein-tyrosine kinase	NP_001712	P51813	580.826	22.9598	1655.21	10.5814	2.84975	1.51083	184.975	0	2154	1427	1.50946	727	714.182	0	2664	1210.5	2.20074	1453.5	1480.06
167	1	2	6	7	NN020	CASP12	Pan-specific	NN020	Pro-caspase 12 (mouse)	NP_033938	O08736								3	6463.5	1521	4.24951	4942.5	4855.36	3	5202	1291.5	4.02787	3910.5	3981.96
168	1	2	6	8	NN020	CASP12	Pan-specific	NN020	Pro-caspase 12 (mouse)	NP_033938	O08736	4612.22	5.27157	2965.22	34.2891	0.642904	-0.637325	-35.7096	3	5970.5	1523	3.92022	4447.5	4369.09	0	3219	1305.5	2.46572	1913.5	1948.47
169	1	2	6	9	NN011-NN125	CASP1a	Pan-specific	NN011-NN125	Pro-caspase 1 (Interleukin-1 beta convertase) alpha isoform	NP_001214	P29466								0	2327	1486	1.56595	841	826.173	0	2204.5	1353.5	1.62874	851	866.552
170	1	2	6	10	NN011-NN125	CASP1a	Pan-specific	NN011-NN125	Pro-caspase 1 (Interleukin-1 beta convertase) alpha isoform	NP_001214	P29466	858.345	3.74821	664.17	30.4714	0.77378	-0.370005	-22.622	0	2411	1504.5	1.60253	906.5	890.518	0	1782.5	1329	1.34123	453.5	461.788
171	1	2	7	1	NN012	CASP2	Pan-specific	NN012	Pro-caspase 2 (ICH1 protease)	NP_001215	P42575								0	3420	1459	2.34407	1961	1926.43	0	4693.5	1291.5	3.63415	3402	3464.17
172	1	2	7	2	NN012	CASP2	Pan-specific	NN012	Pro-caspase 2 (ICH1 protease)	NP_001215	P42575	2751.86	29.9955	3564.98	2.82776	1.29548	0.373486	29.548	0	5096.5	1455	3.50275	3641.5	3577.3	3	4870.5	1270.5	3.83353	3600	3665.79
173	1	2	7	3	NN013	CASP3	Pan-specific	NN013	Pro-caspase 3 (apopain, cysteine protease CPP32)	NP_004337	P42574								0	5766	1528	3.77356	4238	4163.28	0	3664	1294	2.83153	2370	2413.31
1404	4	1	9	4	NN092-1	Rac1	Pan-specific	NN092-1	Ras-related C3 botulinum toxin substrate 1	NP_001782	P60953	887.079	0.221484	2527.36	2.61886	2.84908	1.5105	184.908	0	2053	1148	1.78833	905	889.044	0	3716	1299	2.86066	2417	2461.17
175	1	2	7	5	NN014	CASP4	Pan-specific	NN014	Pro-caspase 4 (ICH2 protease, ICE(rel)-II)	NP_001216	P49662								3	6298	1469.5	4.28581	4828.5	4743.37	3	6899.5	1277.5	5.40078	5622	5724.74
176	1	2	7	6	NN014	CASP4	Pan-specific	NN014	Pro-caspase 4 (ICH2 protease, ICE(rel)-II)	NP_001216	P49662	3408.33	39.1699	4856.92	17.8678	1.42501	0.510976	42.5014	0	3614.5	1504	2.40326	2110.5	2073.29	0	5209.5	1292	4.03212	3917.5	3989.09
177	1	2	7	7	NN015	CASP5	Pan-specific	NN015	Caspase 5 (ICH3 protease, ICE(rel)-III)	NP_004338	P51878								0	3333.5	1523	2.18877	1810.5	1778.58	0	2203.5	1303	1.6911	900.5	916.957
1498	4	2	7	8	NK168-NK169-1	S6Ka (p70 S6Ka)	Pan-specific	NK168-NK169-1	p70 ribosomal protein-serine S6 kinase alpha	NP_003152	P23443	1693.6	24.797	4728.11	11.6459	2.79174	1.48117	179.174	0	3554	1402.5	2.53405	2151.5	2113.57	0	6755	1571	4.29981	5184	5278.74
179	1	2	7	9	NN016	CASP6	Pan-specific	NN016	Pro-caspase 6 (apoptotic protease Mch2)	NP_001217	P55212								0	3195	1531	2.08687	1664	1634.66	0	2705	1351.5	2.00148	1353.5	1378.24
180	1	2	7	10	NN016	CASP6	Pan-specific	NN016	Pro-caspase 6 (apoptotic protease Mch2)	NP_001217	P55212	1949.51	16.1502	1579.6	12.7478	0.810254	-0.303554	-18.9746	0	3866	1561	2.47662	2305	2264.36	0	3067	1318	2.32701	1749	1780.96
181	1	2	8	1	NN017	CASP7	Pan-specific	NN017	Pro-caspase 7 (ICE-like apoptotic protease 3 (ICE-LAP3), Mch3)	NP_01218	P55210								0	2516	1458	1.72565	1058	1039.35	0	1808	1252	1.44409	556	566.161
586	2	2	4	6	PN040-2	Hsp27	S15	PN040-2	Heat shock 27 kDa protein beta 1 (HspB1)	NP_001531	P04792	707.06	1.07676	1909.27	28.4267	2.70029	1.43311	170.029	0	2163	1451	1.4907	712	699.447	0	2660	1318	2.01821	1342	1366.53
183	1	2	8	3	NN018	CASP8	Pan-specific	NN018	Pro-caspase 8 (ICE-like apoptotic protease 5 (ICE-LAP5), Mch5, FLICE, CAP4)	NP_001219	Q14790								0	5727	1527	3.75049	4200	4125.95	0	3706.5	1284	2.88668	2422.5	2466.77
184	1	2	8	4	NN018	CASP8	Pan-specific	NN018	Pro-caspase 8 (ICE-like apoptotic protease 5 (ICE-LAP5), Mch5, FLICE, CAP4)	NP_001219	Q14790	3466.78	19.0139	2871.54	14.0957	0.8283	-0.271774	-17.17	3	4338.5	1480.5	2.93043	2858	2807.61	0	4522.5	1305	3.46552	3217.5	3276.3
185	1	2	8	5	NN019	CASP9	Pan-specific	NN019	Pro-caspase 9 (ICE-like apoptotic protease 6 (ICE-LAP6), Mch6, APAF3)	NP_033938	P55211								0	2557.5	1449	1.76501	1108.5	1088.96	0	1891.5	1279	1.47889	612.5	623.694
186	1	2	8	6	NN019	CASP9	Pan-specific	NN019	Pro-caspase 9 (ICE-like apoptotic protease 6 (ICE-LAP6), Mch6, APAF3)	NP_033938	P55211	1259.89	13.5673	778.217	19.8561	0.617687	-0.695052	-38.2313	0	2933	1476.5	1.98645	1456.5	1430.82	0	2176	1260	1.72698	916	932.74
187	1	2	8	7	NN021	Catenin b	Pan-specific	NN021	Catenin (cadherin-associated protein) beta 1	NP_001895	P35222								0	5099	1505.5	3.38691	3593.5	3530.14	0	3758.5	1328	2.8302	2430.5	2474.92
188	1	2	8	8	NN021	Catenin b	Pan-specific	NN021	Catenin (cadherin-associated protein) beta 1	NP_001895	P35222	3501.66	0.813578	2384.8	3.77882	0.681049	-0.554169	-31.8951	0	5065	1529.5	3.31154	3535.5	3473.17	0	3589.5	1336	2.68675	2253.5	2294.68
189	1	2	8	9	NN022	Caveolin 2	Pan-specific	NN022	Caveolin 2	NP_001224	P51636								0	4548.5	1550	2.93452	2998.5	2945.63	0	3642.5	1334	2.73051	2308.5	2350.69
190	1	2	8	10	NN022	Caveolin 2	Pan-specific	NN022	Caveolin 2	NP_001224	P51636	2785.75	5.73922	2384.55	1.41988	0.855979	-0.224353	-14.4021	0	4233	1560	2.71346	2673	2625.87	0	3702	1327	2.78975	2375	2418.4
191	1	2	9	1	PN017	Caveolin 2	S23	PN017	Caveolin 2	NP_001224	P51636								0	3253	1509	2.15573	1744	1713.25	0	3613	1293	2.79428	2320	2362.4
192	1	2	9	2	PN017	Caveolin 2	S23	PN017	Caveolin 2	NP_001224	P51636	1692.62	1.2188	2196.93	7.53187	1.29794	0.376228	29.7944	0	3189	1487	2.14459	1702	1671.99	0	3269	1274	2.56593	1995	2031.46
193	1	2	9	3	PN018	Caveolin 2	S36	PN018	Caveolin 2	NP_001224	P51636								3	6973	1496.5	4.65954	5476.5	5379.95	0	3723	1266.5	2.9396	2456.5	2501.39
596	2	2	5	6	NN057-1	Hsp40	Pan-specific	NN057-1	DnaJ homolog, subfamily B member 1	NP_006136	P25685	235.523	1.56413	635.913	10.9688	2.7	1.43296	170	2	1693.5	1450	1.16793	243.5	239.207	0	1854	1298	1.42835	556	566.161
195	1	2	9	5	NP001	CD45	Pan-specific	NP001	Leukocyte common antigen CD45 receptor-tyrosine phosphatase (LCA, T200)	NP_002829	P08575								0	3320.5	1471	2.25731	1849.5	1816.89	0	2971	1255.5	2.36639	1715.5	1746.85
196	1	2	9	6	NP001	CD45	Pan-specific	NP001	Leukocyte common antigen CD45 receptor-tyrosine phosphatase (LCA, T200)	NP_002829	P08575	1940.92	6.38998	1945.16	10.195	1.00219	0.00315109	0.218656	0	3578	1476	2.42412	2102	2064.94	0	3427	1322	2.59228	2105	2143.47
197	1	2	9	7	NP002	Cdc25B	Pan-specific	NP002	Cell division cycle 25B phosphatase	NP_004349	P30305								0	4128	1545.5	2.67098	2582.5	2536.97	0	3727	1380	2.70072	2347	2389.89
198	1	2	9	8	NP002	Cdc25B	Pan-specific	NP002	Cell division cycle 25B phosphatase	NP_004349	P30305	2433.08	4.26971	2307.92	3.55173	0.948558	-0.0761921	-5.1442	0	3910	1539	2.54061	2371	2329.2	0	3535	1349	2.62046	2186	2225.95
199	1	2	9	9	NP003	Cdc25C	Pan-specific	NP003	Cell division cycle 25C phosphatase	NP_001781	P30307								0	3091	1536.5	2.01171	1554.5	1527.09	0	1958	1313	1.49124	645	656.787
262	1	3	5	2	NK199	CDKL1	Pan-specific	NK199	Cyclin-dependent kinase-like 1	NP_004187.2	Q00532	612.507	10.0241	1644.01	10.8702	2.68406	1.42442	168.406	0	2158	1597	1.35128	561	551.109	0	2754	1315	2.0943	1439	1465.3
201	1	2	10	1	NK024	CDC2L5 (CHED)	Pan-specific	NK024	Cell division cycle 2-like protein-serine kinase 5	NP_003709	Q14004								0	5224.5	1469.5	3.55529	3755	3688.8	0	3790.5	1271	2.9823	2519.5	2565.54
78	1	1	8	8	PN011	Bad	S91	PN011	Bcl2-antagonist of cell death protein	NP_004313	Q92934	1585.79	6.55103	4231.7	0.282741	2.66851	1.41603	166.851	0	2943.5	1435	2.05122	1508.5	1481.9	0	5408.5	1241	4.35818	4167.5	4243.66
203	1	2	10	3	NN023	Cdc34	Pan-specific	NN023	Cell division cycle 34 (ubiquitin-conjugating ligase)	NP_004350	P49427								0	3774	1480	2.55	2294	2253.56	0	3077.5	1247	2.46792	1830.5	1863.95
204	1	2	10	4	NN023	Cdc34	Pan-specific	NN023	Cell division cycle 34 (ubiquitin-conjugating ligase)	NP_004350	P49427	2146.72	4.97655	1933.7	3.60716	0.900771	-0.150768	-9.92294	0	3560.5	1484	2.39926	2076.5	2039.89	0	3229.5	1262	2.55903	1967.5	2003.46
205	1	2	10	5	NN024	Cdc42	Pan-specific	NN024	Cell division control protein 42 homolog	NP_001782	P60953								0	3774	1507	2.50431	2267	2227.03	0	2882	1291	2.23238	1591	1620.08
1342	4	1	3	2	NP018	PP2Cd	Pan-specific	NP018	Protein-serine phosphatase 2C - catalytic subunit - delta isoform	NP_110395	O15297	857.363	5.12747	2269.74	5.87707	2.64735	1.40455	164.735	0	2065	1237	1.66936	828	813.402	0	3631	1271	2.85681	2360	2403.13
207	1	2	10	7	NK025-1	CDK1 (CDC2)	Pan-specific	NK025-1	Cyclin-dependent protein-serine kinase 1	NP_001777	P06493								0	4075	1531	2.66166	2544	2499.15	0	4017	1368	2.9364	2649	2697.41
208	1	2	10	8	NK025-1	CDK1 (CDC2)	Pan-specific	NK025-1	Cyclin-dependent protein-serine kinase 1	NP_001777	P06493	2638.64	5.28667	2603.22	3.61823	0.986575	-0.0194992	-1.34249	0	4369	1541	2.83517	2828	2778.14	0	3801	1337	2.84293	2464	2509.03
209	1	2	10	9	NK025-2	CDK1 (CDC2)	Pan-specific	NK025-2	Cyclin-dependent protein-serine kinase 1	NP_001777	P06493								0	4012	1554	2.58172	2458	2414.66	0	3416	1329	2.57035	2087	2125.14
210	1	2	10	10	NK025-2	CDK1 (CDC2)	Pan-specific	NK025-2	Cyclin-dependent protein-serine kinase 1	NP_001777	P06493	2381.26	1.40264	1942.36	9.41022	0.815685	-0.293917	-18.4315	0	3931	1541	2.55094	2390	2347.86	0	3042	1314	2.31507	1728	1759.58
211	1	2	11	1	NK025-3	CDK1 (CDC2)	Pan-specific	NK025-3	Cyclin-dependent protein-serine kinase 1	NP_001777	P06493								3	7112	1456.5	4.88294	5655.5	5555.79	0	1951	1246	1.56581	705	717.884
50	1	1	5	10	PN006-2	ATF2	T71	PN006-2	Activating transcription factor 2 (CRE-BP1)	NP_001871	P15336	1001.28	5.51876	2639.11	35.0825	2.63574	1.39821	163.574	0	2623.5	1548	1.69477	1075.5	1056.54	0	4747	1246	3.80979	3501	3564.98
213	1	2	11	3	NK025-4	CDK1 (CDC2)	Pan-specific	NK025-4	Cyclin-dependent protein-serine kinase 1	NP_001777	P06493								0	2070	1457.5	1.42024	612.5	601.701	0	1962	1269	1.5461	693	705.665
214	1	2	11	4	NK025-4	CDK1 (CDC2)	Pan-specific	NK025-4	Cyclin-dependent protein-serine kinase 1	NP_001777	P06493	639.277	5.87783	622.166	13.4206	0.973234	-0.039141	-2.67657	0	2154	1465	1.47031	689	676.852	0	1778	1249	1.42354	529	538.668
215	1	2	11	5	PK006	CDK1/2	T14+Y15	PK006	Cyclin-dependent protein-serine kinase 1/2	NP_001777	P06493								0	3156.5	1493	2.1142	1663.5	1634.17	0	3263.5	1319	2.47422	1944.5	1980.04
216	1	2	11	6	PK006	CDK1/2	T14+Y15	PK006	Cyclin-dependent protein-serine kinase 1/2	NP_001777	P06493	1886.39	13.3707	1923.78	2.92444	1.01982	0.0283095	1.98164	0	3653	1476	2.47493	2177	2138.62	0	3183.5	1349.5	2.35902	1834	1867.52
217	1	2	11	7	PK007-1	CDK1/2	Y15	PK007-1	Cyclin-dependent protein-serine kinase 1/2	NP_001777	P06493								1	2579	1483.5	1.73846	1095.5	1076.19	1	2390.5	1372.5	1.74171	1018	1036.6
218	1	2	11	8	PK007-1	CDK1/2	Y15	PK007-1	Cyclin-dependent protein-serine kinase 1/2	NP_001777	P06493	1198.24	10.1865	973.98	6.42969	0.812839	-0.298959	-18.7161	0	2899	1555	1.86431	1344	1320.3	1	2219	1324	1.67598	895	911.356
219	1	2	11	9	PK007-2	CDK1/2	Y15	PK007-2	Cyclin-dependent protein-serine kinase 1/2	NP_001777	P06493								0	2375	1542.5	1.53971	832.5	817.822	0	2291.5	1345	1.70372	946.5	963.797
220	1	2	11	10	PK007-2	CDK1/2	Y15	PK007-2	Cyclin-dependent protein-serine kinase 1/2	NP_001777	P06493	720.077	13.5744	839.822	14.762	1.1663	0.221934	16.6296	0	2154	1520.5	1.41664	633.5	622.331	0	2050	1347	1.5219	703	715.847
223	1	3	1	3	PK007-3	CDK1/2	Y15	PK007-3	Cyclin-dependent protein-serine kinase 1/2	NP_001777	P06493								0	3091	1518	2.03623	1573	1545.27	0	2492	1315	1.89506	1177	1198.51
224	1	3	1	4	PK007-3	CDK1/2	Y15	PK007-3	Cyclin-dependent protein-serine kinase 1/2	NP_001777	P06493	1576.21	1.96323	1158.8	3.42707	0.735179	-0.443833	-26.4821	0	3171	1535	2.0658	1636	1607.16	0	2406	1307	1.84086	1099	1119.08
225	1	3	1	5	PK008	CDK1/2	T161/T160	PK008	Cyclin-dependent protein-serine kinase 1/2	NP_001777	P06493								0	4650	1533	3.03327	3117	3062.05	0	3006	1294.5	2.32213	1711.5	1742.78
226	1	3	1	6	PK008	CDK1/2	T161/T160	PK008	Cyclin-dependent protein-serine kinase 1/2	NP_001777	P06493	2305.62	32.8078	1644.26	5.99164	0.713153	-0.487717	-28.6847	0	3090	1513	2.0423	1577	1549.2	0	2792	1274	2.19152	1518	1545.74
227	1	3	1	7	NK033	CDK10	Pan-specific	NK033	Cyclin-dependent protein-serine kinase 10 PISSLRE	NP_003665	Q15131								0	3203	1505	2.12824	1698	1668.06	0	2147	1272	1.68789	875	890.991
56	1	1	6	6	PN123	ATF2	T69	PN123	Activating transcription factor 2 (CRE-BP1)	NP_001871	P15336	1526.85	1.43156	4004.37	39.8856	2.62264	1.39102	162.264	0	2977	1445	2.06021	1532	1504.99	0	3586	1222	2.93453	2364	2407.2
229	1	3	1	9	NK026-1	CDK2	Pan-specific	NK026-1	Cyclin-dependent protein-serine kinase 2	NP_001789	P24941								0	2516	1464	1.71858	1052	1033.45	0	2103	1258	1.6717	845	860.442
230	1	3	1	10	NK026-1	CDK2	Pan-specific	NK026-1	Cyclin-dependent protein-serine kinase 2	NP_001789	P24941	1008.65	2.45922	754.033	14.1121	0.747568	-0.419723	-25.2432	0	2385.5	1384	1.72363	1001.5	983.843	0	1855	1219	1.52174	636	647.623
231	1	3	2	1	NK026-2	CDK2	Pan-specific	NK026-2	Cyclin-dependent protein-serine kinase 2	NP_001789	P24941								0	2861.5	1528	1.87271	1333.5	1309.99	0	3186	1286	2.47745	1900	1934.72
232	1	3	2	2	NK026-2	CDK2	Pan-specific	NK026-2	Cyclin-dependent protein-serine kinase 2	NP_001789	P24941	1260.63	3.91584	1402.42	37.9561	1.11248	0.153778	11.2479	0	2767	1534	1.80378	1233	1211.26	0	2130.5	1276	1.66967	854.5	870.116
233	1	3	2	3	NK026-3	CDK2	Pan-specific	NK026-3	Cyclin-dependent protein-serine kinase 2	NP_001789	P24941								0	4399.5	1562	2.81658	2837.5	2787.47	0	3100.5	1288	2.40722	1812.5	1845.62
234	1	3	2	4	NK026-3	CDK2	Pan-specific	NK026-3	Cyclin-dependent protein-serine kinase 2	NP_001789	P24941	2892.83	3.64207	2010.58	8.20461	0.695023	-0.524868	-30.4977	0	4603	1551	2.96776	3052	2998.19	0	3409.5	1273	2.67832	2136.5	2175.54
235	1	3	2	5	NK026-4	CDK2	Pan-specific	NK026-4	Cyclin-dependent protein-serine kinase 2	NP_001789	P24941								0	3004	1509.5	1.99006	1494.5	1468.15	0	3967.5	1273	3.11665	2694.5	2743.74
236	1	3	2	6	NK026-4	CDK2	Pan-specific	NK026-4	Cyclin-dependent protein-serine kinase 2	NP_001789	P24941	1569.09	6.43293	1895.52	44.7489	1.20804	0.272666	20.8038	0	3172	1472	2.15489	1700	1670.03	0	2284	1255.5	1.8192	1028.5	1047.3
237	1	3	2	7	NK027	CDK4	Pan-specific	NK027	Cyclin-dependent protein-serine kinase 4	NP_000066	P11802								3	8317	1517.5	5.48072	6799.5	6679.62	0	2953.5	1285.5	2.29755	1668	1698.48
1696	4	4	5	6	NP037	WIP1	Pan-specific	NP037	Protein phosphatase 1D	NP_003611.1.	O15297	2276.64	15.5124	5951.05	7.65282	2.61396	1.38624	161.396	0	3114	1156	2.69377	1958	1923.48	3	7479	1187.5	6.29811	6291.5	6406.48
239	1	3	2	9	NK028-1	CDK5	Pan-specific	NK028-1	Cyclin-dependent protein-serine kinase 5	NP_004926	Q00535								0	2595	1481.5	1.7516	1113.5	1093.87	0	2187	1258	1.73847	929	945.978
240	1	3	2	10	NK028-1	CDK5	Pan-specific	NK028-1	Cyclin-dependent protein-serine kinase 5	NP_004926	Q00535	940.864	16.2621	885.39	6.84301	0.941039	-0.0876731	-5.89607	0	2197	1395	1.57491	802	787.86	0	2043	1233	1.65693	810	824.803
241	1	3	3	1	NK028-2	CDK5	Pan-specific	NK028-2	Cyclin-dependent protein-serine kinase 5	NP_004926	Q00535								0	3114	1531	2.03396	1583	1555.09	0	2649	1234	2.14668	1415	1440.86
1082	3	2	10	2	NP008	PAC1	Pan-specific	NP008	Dual specificity MAP kinase protein phosphatase	NP_004409	Q05923	330.076	5.50595	855.86	0.297442	2.59292	1.37458	159.292	2	1666	1311.5	1.2703	354.5	348.25	0	2230	1387	1.60779	843	858.406
245	1	3	3	5	NK029-1	CDK6	Pan-specific	NK029-1	Cyclin-dependent protein-serine kinase 6	NP_001250	Q00534								3	8554	1540	5.55455	7014	6890.34	0	3011	1278	2.35603	1733	1764.67
1398	4	1	8	8	PK097-3	Pyk2	Y579	PK097-3	Protein-tyrosine kinase 2	NP_004094	Q14289	1167.79	2.08202	3027.33	5.71813	2.59236	1.37426	159.236	0	2500.5	1287	1.94289	1213.5	1192.11	0	4500	1357	3.31614	3143	3200.44
247	1	3	3	7	NK029-2	CDK6	Pan-specific	NK029-2	Cyclin-dependent protein-serine kinase 6	NP_001250	Q00534								0	4515	1508	2.99403	3007	2953.98	0	2471	1248	1.97997	1223	1245.35
248	1	3	3	8	NK029-2	CDK6	Pan-specific	NK029-2	Cyclin-dependent protein-serine kinase 6	NP_001250	Q00534	2754.81	7.2301	1842.06	32.3936	0.668671	-0.580633	-33.1329	0	4102.5	1501	2.73318	2601.5	2555.63	0	3638	1243	2.92679	2395	2438.77
249	1	3	3	9	NK030-1	CDK7	Pan-specific	NK030-1	Cyclin-dependent protein-serine kinase 7	NP_001790	P50613								0	2086	1434.5	1.45417	651.5	640.014	0	2608.5	1230	2.12073	1378.5	1403.69
1356	4	1	4	6	NP022-2	PP6C	Pan-specific	NP022-2	Protein-serine phosphatase 6 - catalytic subunit (PPVC)	NP_002712	O00743	1914.39	5.16998	4948.31	5.2989	2.58479	1.37005	158.479	0	3364.5	1315	2.55856	2049.5	2013.37	3	5899	1297	4.54819	4602	4686.1
251	1	3	4	1	NK030-2	CDK7	Pan-specific	NK030-2	Cyclin-dependent protein-serine kinase 7	NP_001790	P50613								0	4958	1549	3.20077	3409	3348.9	0	3571.5	1275	2.80118	2296.5	2338.47
252	1	3	4	2	NK030-2	CDK7	Pan-specific	NK030-2	Cyclin-dependent protein-serine kinase 7	NP_001790	P50613	2569.39	30.3384	1712.48	36.5542	0.666495	-0.585333	-33.3505	0	3403	1581	2.15244	1822	1789.88	0	2308	1241	1.85979	1067	1086.5
253	1	3	4	3	NK031-2	CDK8	Pan-specific	NK031-2	Cyclin-dependent protein-serine kinase 8	NP_001252	P49336								0	4198	1597	2.62868	2601	2555.14	0	2419.5	1259	1.92176	1160.5	1181.71
254	1	3	4	4	NK031-2	CDK8	Pan-specific	NK031-2	Cyclin-dependent protein-serine kinase 8	NP_001252	P49336	3949.12	35.2985	2377.42	50.2945	0.602011	-0.732137	-39.7989	3	6987	1548	4.51357	5439	5343.11	0	4733	1224	3.86683	3509	3573.13
255	1	3	4	5	NK031-3	CDK8	Pan-specific	NK031-3	Cyclin-dependent protein-serine kinase 8	NP_001252	P49336								0	3089.5	1512.5	2.04264	1577	1549.2	0	2365	1216	1.9449	1149	1170
256	1	3	4	6	NK031-3	CDK8	Pan-specific	NK031-3	Cyclin-dependent protein-serine kinase 8	NP_001252	P49336	1519.23	1.9722	1305.94	10.4094	0.859603	-0.218258	-14.0397	0	2992	1476	2.0271	1516	1489.27	0	2644	1228	2.15309	1416	1441.88
257	1	3	4	7	NK031-4	CDK8	Pan-specific	NK031-4	Cyclin-dependent protein-serine kinase 8	NP_001252	P49336								0	2278	1502.5	1.51614	775.5	761.827	0	2303	1231	1.87084	1072	1091.59
258	1	3	4	8	NK031-4	CDK8	Pan-specific	NK031-4	Cyclin-dependent protein-serine kinase 8	NP_001252	P49336	847.048	10.0609	1070.46	1.97384	1.26376	0.337718	26.3756	0	2454	1505	1.63056	949	932.268	0	2277	1246.5	1.82671	1030.5	1049.33
259	1	3	4	9	NK032	CDK9	Pan-specific	NK032	Cyclin-dependent protein-serine kinase 9	NP_001252	P50750								3	8638.5	1448	5.96581	7190.5	7063.73	0	3316	1201	2.76103	2115	2153.65
1518	4	2	9	8	PP004	SHP2	S576	PP004	Protein-tyrosine phosphatase 1D (SHPTP2, Syp, PTP2C)	NP_002825	Q06124	771.651	22.5971	1993.78	17.6711	2.58379	1.36949	158.379	0	2023	1415	1.42968	608	597.281	0	3927	1623	2.41959	2304	2346.11
261	1	3	5	1	NK199	CDKL1	Pan-specific	NK199	Cyclin-dependent kinase-like 1	NP_004187.2	Q00532								0	2229	1543	1.44459	686	673.905	0	3131	1341	2.33482	1790	1822.71
1090	3	2	10	10	NK122-3	PAK1	Pan-specific	NK122-3	p21-activated kinase 2 (gamma) (serine/threonine-protein kinase PAK 2)	NP_002568.2.	Q13177	695.763	9.07166	1790.64	6.68183	2.57363	1.3638	157.363	0	2378.5	1606	1.48101	772.5	758.88	0	3360	1484	2.26415	1876	1910.28
263	1	3	5	3	NK034	Chk1	Pan-specific	NK034	Checkpoint protein-serine kinase 1	NP_001265	O14757								0	2458	1518	1.61924	940	923.427	0	1705	1222	1.39525	483	491.827
1386	4	1	7	6	NP026-1	PTP1D	Pan-specific	NP026-1	Protein-tyrosine phosphatase 1D (SHP2, SHPTP2, Syp, PTP2C)	NP_002825	Q06124	863.994	3.92268	2215.26	3.8382	2.56397	1.35838	156.397	0	2114	1269	1.66588	845	830.102	0	3386	1294	2.61669	2092	2130.23
265	1	3	5	5	NK035	Chk2	Pan-specific	NK035	Checkpoint protein-serine kinase 2	NP_009125	O96017								0	2559.5	1500.5	1.70576	1059	1040.33	0	2557.5	1203.5	2.12505	1354	1378.74
266	1	3	5	6	NK035	Chk2	Pan-specific	NK035	Checkpoint protein-serine kinase 2	NP_009125	O96017	1146.42	9.2545	1264.44	9.03966	1.10294	0.14136	10.2945	0	2770	1495	1.85284	1275	1252.52	0	2348	1218.5	1.92696	1129.5	1150.14
267	1	3	5	7	PK119	Chk2	T68	PK119	Checkpoint protein-serine kinase 2	NP_009125	O96017								0	2966.5	1514.5	1.95873	1452	1426.4	0	2545	1234	2.0624	1311	1334.96
268	1	3	5	8	PK119	Chk2	T68	PK119	Checkpoint protein-serine kinase 2	NP_009125	O96017	1304.34	9.35794	1311.03	1.82524	1.00513	0.00737894	0.512779	0	2725	1521.5	1.791	1203.5	1182.28	0	2492	1228	2.02932	1264	1287.1
269	1	3	5	9	NN025	c-IAP1	Pan-specific	NN025	Cellular inhibitor of apoptosis protein 1 (baculoviral IAP repeat-containing protein 3, apoptosis inhibitor 2 (API2))	NP_001156	Q13490								0	2529	1442	1.75381	1087	1067.84	0	2144.5	1207	1.77672	937.5	954.633
1346	4	1	3	6	NP020-1	PP4C	Pan-specific	NP020-1	Protein-serine phosphatase X - catalytic subunit (PPX/C)	NP_002711	P60510	2115.04	5.57362	5403.48	47.3947	2.55479	1.3532	155.479	0	3596	1323	2.71807	2273	2232.93	0	9194	1372.5	6.69872	7821.5	7964.44
271	1	3	6	1	NK036	CK1d	Pan-specific	NK036	Casein protein-serine kinase 1 delta	NP_001884	P48730								0	2561	1534	1.66949	1027	1008.89	2	1676	1298.5	1.29072	377.5	384.399
914	3	1	4	4	NK106-2	MEK7 (MAP2K7)	Pan-specific	NK106-2	MAPK/ERK protein-serine kinase 7 (MKK7)	NP_005034	O14733	461.959	9.83519	1178.65	16.7171	2.55142	1.3513	155.142	0	1850	1333.5	1.38733	516.5	507.394	0	2474	1123	2.20303	1351	1375.69
273	1	3	6	3	NK037	CK1e	Pan-specific	NK037	Casein protein-serine kinase 1 epsilon	NP_001885	P49674								0	4224.5	1565.5	2.6985	2659	2612.12	0	2778	1289.5	2.15432	1488.5	1515.7
274	1	3	6	4	NK037	CK1e	Pan-specific	NK037	Casein protein-serine kinase 1 epsilon	NP_001885	P49674	2429.15	7.5321	1458.42	3.92739	0.600384	-0.736043	-39.9616	0	3850	1563.5	2.46242	2286.5	2246.19	0	2638	1262	2.09033	1376	1401.15
275	1	3	6	5	NK198	CK1g	Pan-specific	NK198	Casein kinase I gamma 1 isoform	NP_071331	Q8IXA3								0	2325.5	1546	1.5042	779.5	765.757	0	1755.5	1212	1.44843	543.5	553.433
276	1	3	6	6	NK198	CK1g	Pan-specific	NK198	Casein kinase I gamma 1 isoform	NP_071331	Q8IXA3	892.728	14.2228	548.087	0.975383	0.613946	-0.703817	-38.6054	0	2572	1534	1.67666	1038	1019.7	0	1737	1204	1.44269	533	542.741
277	1	3	6	7	NK040	CK1g2	Pan-specific	NK040	Casein protein-serine kinase 1 gamma 2	NP_001310	P78368								0	2445	1495	1.63545	950	933.251	0	1764.5	1183	1.49155	581.5	592.127
278	1	3	6	8	NK040	CK1g2	Pan-specific	NK040	Casein protein-serine kinase 1 gamma 2	NP_001310	P78368	1118.43	16.5569	739.268	19.9036	0.660989	-0.597303	-33.9011	0	2832	1505	1.88173	1327	1303.6	0	2067	1196.5	1.72754	870.5	886.408
279	1	3	6	9	NK041	CK2a	Pan-specific	NK041	Casein protein-serine kinase 2 alpha/ alpha prime	NP_001887	P68400								0	2021	1425	1.41825	596	585.492	0	1821.5	1201	1.51665	620.5	631.84
280	1	3	6	10	NK041	CK2a	Pan-specific	NK041	Casein protein-serine kinase 2 alpha/ alpha prime	NP_001887	P68400	655.486	10.6782	663.915	4.83129	1.01286	0.0184346	1.28599	0	2204.5	1466	1.50375	738.5	725.48	0	1867	1183.5	1.57752	683.5	695.991
281	1	3	7	1	NN026	Cofilin 1	Pan-specific	NN026	Cofilin 1	NP_005498	P23528								0	5236	1598	3.2766	3638	3573.86	0	3378	1303	2.59248	2075	2112.92
922	3	1	5	2	NK107-4	MEKK1 (MAP3K1)	Pan-specific	NK107-4	MAPK/ERK kinase kinase 1	XP_042066	Q13233	504.938	35.7977	1277.43	14.1491	2.52987	1.33906	152.987	2	1623	1293	1.25522	330	324.182	0	2111	1034	2.04159	1077	1096.68
283	1	3	7	3	PN019	Cofilin 1	S3	PN019	Cofilin 1	NP_005498	P23528								3	13805	1586	8.70429	12219	12003.6	0	3522	1315	2.67833	2207	2247.33
1590	4	3	5	10	NN108	STI1	Pan-specific	NN108	Stress induced phosphoprotein 1 (Hsc70/Hsp90 organizing protein (Hop))	NP_006810	P31948	1059.98	4.54124	2679.08	39.9278	2.52749	1.33771	152.749	0	2576	1448	1.77901	1128	1108.11	0	3098.5	1518	2.04117	1580.5	1609.38
285	1	3	7	5	PN020	Cofilin 2	S3	PN020	Cofilin 2	NP_068733	Q9Y281								3	6204.5	1558	3.98235	4646.5	4564.58	0	4705.5	1287	3.65618	3418.5	3480.97
286	1	3	7	6	PN020	Cofilin 2	S3	PN020	Cofilin 2	NP_068733	Q9Y281	4117.36	10.8619	3196.37	8.90411	0.776315	-0.365286	-22.3685	0	5266	1530	3.44183	3736	3670.13	0	4089	1229.5	3.32574	2859.5	2911.76
287	1	3	7	7	PN022	Cortactin	Y470	PN022	Cortactin (amplaxin) (mouse)	NP_031829	Q60598								0	5671	1539	3.68486	4132	4059.15	0	3085	1185	2.60338	1900	1934.72
1326	4	1	1	6	NP033	PP2A B' (B56)	Pan-specific	NP033	Protein-serine phosphatase 2A - B regulatory subunit - B56 alpha isofrom	NP_006234.1	Q15172	1617.72	0.31881	4060.12	11.9067	2.50978	1.32756	150.978	0	3005	1353	2.22099	1652	1622.87	0	5801	1339	4.33234	4462	4543.54
289	1	3	7	9	NK042-1	COT	Pan-specific	NK042-1	Osaka thyroid oncogene protein-serine kinase (Tpl2)	NP_005195	P41279								0	1938	1432	1.35335	506	497.079	0	1818	1158	1.56995	660	672.062
290	1	3	7	10	NK042-1	COT	Pan-specific	NK042-1	Osaka thyroid oncogene protein-serine kinase (Tpl2)	NP_005195	P41279	549.39	9.52168	618.093	8.73147	1.12505	0.169993	12.5053	0	2067	1454.5	1.42111	612.5	601.701	0	1713	1159	1.478	554	564.124
291	1	3	8	1	NK042-2	COT	Pan-specific	NK042-2	Osaka thyroid oncogene protein-serine kinase (Tpl2)	NP_005195	P41279								0	3490	1567.5	2.22648	1922.5	1888.6	0	1927.5	1284	1.50117	643.5	655.26
904	3	1	3	4	NK104-1	MEK5 (MAP2K5)	Pan-specific	NK104-1	MAPK/ERK protein-serine kinase 5 (MKK5)	NP_660143	Q13163	648.855	24.1484	1610.4	14.5115	2.48191	1.31145	148.191	0	2142.5	1322.5	1.62004	820	805.543	0	2916	1105	2.63891	1811	1844.1
293	1	3	8	3	NN027	COX2	Pan-specific	NN027	Cyclo-oxygenase 2 (prostaglandin G/H synthase 2 precursor)	NP_000954	P35354								0	4488.5	1563	2.87172	2925.5	2873.92	0	3172	1313	2.41584	1859	1892.97
40	1	1	4	10	NN121	Arrestin b	Pan-specific	NN121	Arrestin beta	NP_004032	P49407	726.953	47.7027	1800.06	2.27691	2.47616	1.30811	147.616	1	2816.5	1723.5	1.63417	1093	1073.73	0	3050	1242	2.45572	1808	1841.04
295	1	3	8	5	NK043	CPG16/CaMKinase VI	Pan-specific	NK043	Serine/threonine-protein kinase DCAMKL1	NP_004725	O15075								0	4077	1552.5	2.62609	2524.5	2479.99	0	2834.5	1300	2.18038	1534.5	1562.54
296	1	3	8	6	NK043	CPG16/CaMKinase VI	Pan-specific	NK043	Serine/threonine-protein kinase DCAMKL1	NP_004725	O15075	2663.45	6.88797	1641.97	4.83721	0.616482	-0.697869	-38.3518	0	4438	1540	2.88182	2898	2846.91	0	2957	1266.5	2.33478	1690.5	1721.39
297	1	3	8	7	PN023	CREB1	S129+S133	PN023	cAMP response element binding protein 1	NP_004370	P16220								0	6111	1553	3.93496	4558	4477.64	0	3325	1226	2.71207	2099	2137.36
622	2	2	8	2	NN061-2	Hsp90	Pan-specific	NN061-2	Heat shock 90 kDa protein alpha/beta	NP_005339	P07900	1331.11	30.1845	3249.32	15.9354	2.44106	1.28751	144.106	0	3259	1495	2.17993	1764	1732.9	0	4992.5	1293	3.86118	3699.5	3767.11
299	1	3	8	9	PN024	CREB1	S133	PN024	cAMP response element binding protein 1	NP_004370	P16220								0	6261	1494	4.19076	4767	4682.95	0	4646.5	1168	3.97817	3478.5	3542.07
300	1	3	8	10	PN024	CREB1	S133	PN024	cAMP response element binding protein 1	NP_004370	P16220	4834.24	3.12945	3455.26	2.51234	0.714748	-0.484494	-28.5252	0	6573	1498	4.38785	5075	4985.52	0	4468	1160	3.85172	3308	3368.45
301	1	3	9	1	NN138	Crystallin aB	Pan-specific	NN138	Crystallin alpha B (heat-shock 20 kDa like-protein)	NP_001876	P02511								3	6821.5	1624.5	4.19914	5197	5105.37	0	3602	1288	2.79658	2314	2356.29
302	1	3	9	2	NN138	Crystallin aB	Pan-specific	NN138	Crystallin alpha B (heat-shock 20 kDa like-protein)	NP_001876	P02511	3881.83	31.5197	2457.86	4.13257	0.63317	-0.659334	-36.683	0	4240	1534	2.76402	2706	2658.29	0	3782.5	1269	2.98069	2513.5	2559.43
303	1	3	9	3	NN149	Crystallin aB	Pan-specific	NN149	Crystallin alpha B (heat-shock 20 kDa like-protein)	NP_001876	P02511								0	3980	1523	2.61326	2457	2413.68	0	2977	1298	2.29353	1679	1709.68
304	1	3	9	4	NN149	Crystallin aB	Pan-specific	NN149	Crystallin alpha B (heat-shock 20 kDa like-protein)	NP_001876	P02511	2405.82	0.326664	1721.9	0.709639	0.715723	-0.482526	-28.4277	0	3974	1533	2.5923	2441	2397.96	0	2987	1284	2.32632	1703	1734.12
305	1	3	9	5	PN025	Crystallin aB	S19	PN025	Crystallin alpha B (heat-shock 20 kDa like-protein)	NP_001876	P02511								0	6047	1542	3.92153	4505	4425.57	0	4771	1289	3.70132	3482	3545.63
306	1	3	9	6	PN025	Crystallin aB	S19	PN025	Crystallin alpha B (heat-shock 20 kDa like-protein)	NP_001876	P02511	4262.75	3.81978	3560.14	0.40758	0.835176	-0.259847	-16.4824	0	5721	1547.5	3.69693	4173.5	4099.92	0	4821	1310.5	3.67875	3510.5	3574.65
307	1	3	9	7	PN110	Crystallin aB	S45	PN110	Crystallin alpha B (heat-shock 20 kDa like-protein)	NP_001876	P02511								0	5393	1563.5	3.44931	3829.5	3761.98	0	3396.5	1274.5	2.66497	2122	2160.78
1436	4	2	1	6	NN093	Rb	Pan-specific	NN093	Retinoblastoma-associated protein 1	NP_000312	P06400	828.874	17.6296	2010.33	18.9566	2.42537	1.27821	142.537	0	2258.5	1266	1.78397	992.5	975.002	0	3177.5	1577.5	2.01426	1600	1629.24
309	1	3	9	9	NK044	Csk	Pan-specific	NK044	C-terminus of Src tyrosine kinase	NP_004374	P41240								0	5319	1487	3.577	3832	3764.44	0	3000	1205	2.48963	1795	1827.8
1458	4	2	3	8	NK158	RIPK1	Pan-specific	NK158	Receptor-interacting protein-serine kinase 1	NP_003795	Q13546	1199.72	8.29069	2896.48	7.68149	2.4143	1.27161	141.43	1	2644	1524	1.73491	1120	1100.25	0	4632	1569	2.9522	3063	3118.98
311	1	3	10	1	NN028	Cyclin A	Pan-specific	NN028	Cyclin A1	NP_003905	P78396								0	6014	1641	3.66484	4373	4295.9	0	4312.5	1272.5	3.389	3040	3095.56
312	1	3	10	2	NN028	Cyclin A	Pan-specific	NN028	Cyclin A1	NP_003905	P78396	4312.11	0.375897	3157.16	1.9513	0.732162	-0.449766	-26.7838	0	5943	1537	3.86662	4406	4328.32	0	4425	1264	3.50079	3161	3218.77
313	1	3	10	3	NN029	Cyclin B1	Pan-specific	NN029	Cyclin B1	NP_114172	P14635								0	2640.5	1519	1.73831	1121.5	1101.73	0	2789	1279	2.18061	1510	1537.6
1380	4	1	6	10	PP003	PTEN	S380+S382+S385	PP003	Phosphatidylinositol-3,4,5-trisphosphate 3-phosphatase and protein phosphatase and tensin homolog deleted on chromosome 10	NP_000305	P60484	1571.3	3.96999	3788.24	37.4101	2.41089	1.26957	141.089	0	3003	1340	2.24104	1663	1633.68	0	3666	1337.5	2.74093	2328.5	2371.05
315	1	3	10	5	NN030-1	Cyclin D1	Pan-specific	NN030	Cyclin D1 (PRAD1)	NP_444284	P24385								0	5748	1553.5	3.70003	4194.5	4120.55	0	4500	1305	3.44828	3195	3253.39
316	1	3	10	6	NN030-1	Cyclin D1	Pan-specific	NN030	Cyclin D1 (PRAD1)	NP_444284	P24385	4245.06	2.93318	3157.16	3.0479	0.743726	-0.427158	-25.6274	0	6022	1574	3.82592	4448	4369.58	0	4294	1288	3.33385	3006	3060.94
317	1	3	10	7	NN030-2	Cyclin D1	Pan-specific	NN030-2	Cyclin D1 (PRAD1)	NP_444284	P24385								0	2258	1522	1.48357	736	723.024	0	2385	1239	1.92494	1146	1166.94
318	1	3	10	8	NN030-2	Cyclin D1	Pan-specific	NN030-2	Cyclin D1 (PRAD1)	NP_444284	P24385	858.1	15.7413	1003.76	16.2567	1.16975	0.226204	16.9753	0	2495	1484	1.68127	1011	993.175	0	2080.5	1255	1.65777	825.5	840.586
[truncated: 1,308 more rows]
